# Supplementary material for: RNA-Seq reveals novel genes and pathways involved in bovine mammary involution during the dry period and under environmental heat stress
Source: Sci Rep. 2018 Jul 23;8:11096. doi: 10.1038/s41598-018-29420-8 (PMC6056563; doi:10.1038/s41598-018-29420-8)
Supplement: Supplementary file 2 — Supplementary Tables [file 41598_2018_29420_MOESM2_ESM.xls]

## Sheet: Suppl. Table S1 DEG D3v.-3
Supplementary Table S1
ENSEMBL	XLOC	logFC	logCPM	p-value	q-value	SYMBOL	NAME
ENSBTAG00000000109	XLOC_020282	1.51	3.6	1.7e-08	9.8e-05	NPTXR	neuronal pentraxin receptor
ENSBTAG00000005339	XLOC_013129	-1.09	6.36	2.1e-08	9.8e-05	VEGFA	vascular endothelial growth factor A
ENSBTAG00000011917	XLOC_015326	-4.05	10.2	2.7e-08	9.8e-05	GPAM	glycerol-3-phosphate acyltransferase, mitochondrial
ENSBTAG00000016093	XLOC_024413	1.2	6.1	3.2e-08	9.8e-05	PLP2	proteolipid protein 2 (colonic epithelium-enriched)
XLOC_017830	XLOC_017830	-3.96	1.42	3.2e-08	9.8e-05	NA	NA
ENSBTAG00000014306	XLOC_000508	0.56	4.99	3.8e-08	9.9e-05	DOPEY2	dopey family member 2
ENSBTAG00000012855	XLOC_022745	-4.32	8.66	6e-08	0.00012	LPL	lipoprotein lipase
ENSBTAG00000006689	XLOC_015102	-5.65	3.25	6.2e-08	0.00012	TECTB	tectorin beta
ENSBTAG00000002205	XLOC_020891	-4.97	0.04	7.3e-08	0.00012	CNGA1	cyclic nucleotide gated channel alpha 1
XLOC_012668	XLOC_012668	-1.83	1.2	7.9e-08	0.00012	NA	NA
ENSBTAG00000012387	XLOC_021812	0.86	7.85	8.4e-08	0.00012	PAM	peptidylglycine alpha-amidating monooxygenase
ENSBTAG00000017363	XLOC_025134	1.08	9.68	1.3e-07	0.00014	SAT1	spermidine/spermine N1-acetyltransferase 1
ENSBTAG00000019993	XLOC_024657	-2.26	4.11	1.3e-07	0.00014	APLN	apelin
ENSBTAG00000011990	XLOC_009085	-6.09	6	1.3e-07	0.00014	ALOX15	arachidonate 15-lipoxygenase
ENSBTAG00000013960	XLOC_022675	-2.15	5.94	1.4e-07	0.00014	PSAT1	phosphoserine aminotransferase 1
ENSBTAG00000022109	XLOC_007341	-0.4	4.73	1.5e-07	0.00014	SCOC	short coiled-coil protein
ENSBTAG00000012491	XLOC_025217	-3.25	1.51	1.7e-07	0.00015	LOC100300091	allergen Bos d 2
XLOC_002617	XLOC_002617	-1.42	5.09	1.7e-07	0.00015	NA	NA
ENSBTAG00000013363	XLOC_018048	0.7	8.62	1.9e-07	0.00015	CAP1	CAP, adenylate cyclase-associated protein 1 (yeast)
ENSBTAG00000047561	XLOC_013526	-1.03	3.92	2.4e-07	0.00017	NA	NA
ENSBTAG00000009984	XLOC_015787	0.68	6.34	2.4e-07	0.00017	SGPL1	sphingosine-1-phosphate lyase 1
ENSBTAG00000015924	XLOC_004824	-6.24	5.32	2.5e-07	0.00017	CALB1	calbindin 1
XLOC_022616	XLOC_022616	-3.89	-0.22	2.9e-07	0.00018	NA	NA
ENSBTAG00000009233	XLOC_014542	0.6	6.93	2.9e-07	0.00018	RAC1	ras-related C3 botulinum toxin substrate 1 (rho family, small GTP binding protein Rac1)
ENSBTAG00000013054	XLOC_018049	-3.87	3.68	3.1e-07	0.00018	MFSD2A	major facilitator superfamily domain containing 2A
ENSBTAG00000018497	XLOC_010973	-0.92	5.43	3.2e-07	0.00018	SDPR	serum deprivation response
ENSBTAG00000045728	XLOC_015271	-4.92	9.19	3.2e-07	0.00018	NA	acyl-CoA desaturase
ENSBTAG00000020250	XLOC_011769	-3.43	3.4	3.3e-07	0.00018	SLC28A1	solute carrier family 28 (concentrative nucleoside transporter), member 1
ENSBTAG00000000981	XLOC_012925	-1.59	6.04	3.4e-07	0.00018	KLHDC8B	kelch domain containing 8B
ENSBTAG00000047766	XLOC_006938	-2.78	3.46	3.5e-07	0.00018	G0S2	G0/G1 switch 2
ENSBTAG00000017830	XLOC_019954	1.16	4.5	3.7e-07	0.00018	RBMS2	RNA binding motif, single stranded interacting protein 2
ENSBTAG00000038439	XLOC_019605	-1.01	6.7	3.7e-07	0.00018	H1F0	H1 histone family, member 0
ENSBTAG00000013901	XLOC_005106	0.41	6.58	3.9e-07	0.00018	PTDSS1	phosphatidylserine synthase 1
ENSBTAG00000018674	XLOC_013779	-0.38	5.2	4.1e-07	0.00019	PAK1IP1	PAK1 interacting protein 1
ENSBTAG00000011402	XLOC_022690	-7.19	6.23	4.3e-07	0.00019	NA	Phospholipid-transporting ATPase
XLOC_001525	XLOC_001525	-7.58	2.49	4.4e-07	0.00019	NA	NA
ENSBTAG00000008250	XLOC_022353	-1.21	4.46	4.8e-07	0.00019	SPRY4	sprouty RTK signaling antagonist 4
ENSBTAG00000002669	XLOC_016056	-2.57	7.45	4.9e-07	0.00019	RASSF4	Ras association (RalGDS/AF-6) domain family member 4
ENSBTAG00000047957	XLOC_015030	-4.44	7.2	4.9e-07	0.00019	SCD	stearoyl-CoA desaturase (delta-9-desaturase)
ENSBTAG00000020567	XLOC_002787	-1.54	7.07	5e-07	0.00019	HNRNPLL	heterogeneous nuclear ribonucleoprotein L like
ENSBTAG00000017027	XLOC_017985	-0.86	2.22	5.3e-07	0.0002	MMACHC	methylmalonic aciduria (cobalamin deficiency) cblC type, with homocystinuria
ENSBTAG00000008406	XLOC_012928	-0.8	4.65	6e-07	0.00021	TREX1	three prime repair exonuclease 1
ENSBTAG00000008399	XLOC_012928	-0.8	4.65	6e-07	0.00021	ATRIP	ATR interacting protein
ENSBTAG00000016078	XLOC_008888	-0.86	4.66	6.1e-07	0.00021	STXBP4	syntaxin binding protein 4
ENSBTAG00000000874	XLOC_021804	0.74	7.42	6.1e-07	0.00021	CAST	calpastatin
XLOC_013951	XLOC_013951	-3.19	2.37	6.2e-07	0.00021	NA	NA
ENSBTAG00000032534	XLOC_007111	-1.72	7.46	7e-07	0.00023	RHOF	ras homolog family member F (in filopodia)
ENSBTAG00000015980	XLOC_009387	-3.14	11.47	7e-07	0.00023	FASN	fatty acid synthase
ENSBTAG00000033322	XLOC_006311	-0.58	5.94	7.1e-07	0.00023	SRP9	signal recognition particle 9kDa
XLOC_017151	XLOC_017151	-1.22	7.74	7.6e-07	0.00024	NA	NA
ENSBTAG00000009855	XLOC_011797	-0.39	5.55	8.4e-07	0.00024	FAN1	FANCD2/FANCI-associated nuclease 1
ENSBTAG00000047062	XLOC_007879	-2.42	4.01	8.6e-07	0.00024	LRP3	LDL receptor related protein 3
ENSBTAG00000011962	XLOC_007573	-3.94	0.43	8.6e-07	0.00024	PLA2G3	phospholipase A2 group III
ENSBTAG00000001545	XLOC_020510	-5.07	7.97	8.9e-07	0.00024	SLC34A2	solute carrier family 34 (type II sodium/phosphate cotransporter), member 2
ENSBTAG00000000448	XLOC_000718	-3.56	3.52	8.9e-07	0.00024	BDH1	3-hydroxybutyrate dehydrogenase, type 1
ENSBTAG00000003367	XLOC_020337	-4.88	7.19	9e-07	0.00024	NA	Uncharacterized protein
ENSBTAG00000045746	XLOC_020337	-4.88	7.19	9e-07	0.00024	LOC786474	patatin-like phospholipase domain-containing protein 3
ENSBTAG00000005913	XLOC_006213	0.45	6.76	9e-07	0.00024	PATL1	protein associated with topoisomerase II homolog 1 (yeast)
ENSBTAG00000020342	XLOC_006723	-1.36	4.44	9.1e-07	0.00024	MYOC	myocilin, trabecular meshwork inducible glucocorticoid response
ENSBTAG00000006910	XLOC_016249	1.5	6.17	9.4e-07	0.00025	ASRGL1	asparaginase like 1
ENSBTAG00000009334	XLOC_018873	-0.77	5.24	9.9e-07	0.00026	NDUFA5	NADH:ubiquinone oxidoreductase subunit A5
ENSBTAG00000005909	XLOC_017897	0.74	7.31	1e-06	0.00026	LEPROT	leptin receptor overlapping transcript
XLOC_019696	XLOC_019696	-2.54	3.74	1e-06	0.00026	NA	NA
ENSBTAG00000017595	XLOC_017829	-1.25	6.56	1e-06	0.00026	NA	Uncharacterized protein
XLOC_017963	XLOC_017963	-7.19	1.78	1.1e-06	0.00026	NA	NA
ENSBTAG00000040555	XLOC_014419	-1.35	6.11	1.1e-06	0.00027	LOC540981	F-box/LRR-repeat protein 19
ENSBTAG00000010666	XLOC_001651	0.64	6.02	1.1e-06	0.00027	KHNYN	KH and NYN domain containing
ENSBTAG00000016818	XLOC_011146	-2.08	6.59	1.2e-06	0.00027	ZCCHC17	zinc finger, CCHC domain containing 17
ENSBTAG00000013671	XLOC_024093	0.59	7.73	1.2e-06	0.00027	UTP14A	UTP14A small subunit processome component
ENSBTAG00000040279	XLOC_009959	-5.82	2.85	1.2e-06	0.00027	KRT24	keratin 24, type I
ENSBTAG00000020968	XLOC_016780	-1.59	5.38	1.2e-06	0.00027	MPC2	mitochondrial pyruvate carrier 2
ENSBTAG00000017805	XLOC_016756	-1.05	5.24	1.3e-06	0.00027	LOC615055	EF-hand calcium-binding domain-containing protein 4A
XLOC_013952	XLOC_013952	-3.81	3.47	1.3e-06	0.00027	NA	NA
ENSBTAG00000010371	XLOC_001263	-3.62	1	1.3e-06	0.00027	CHAC1	ChaC glutathione-specific gamma-glutamylcyclotransferase 1
XLOC_006902	XLOC_006902	-3.88	2.01	1.3e-06	0.00027	NA	NA
ENSBTAG00000019803	XLOC_014582	-1.05	4.19	1.3e-06	0.00028	POLR3K	polymerase (RNA) III (DNA directed) polypeptide K, 12.3 kDa
ENSBTAG00000012888	XLOC_011032	-3.8	3.47	1.4e-06	0.00028	C2H2orf80	chromosome 2 open reading frame, human C2orf80
ENSBTAG00000004457	XLOC_007460	-1.9	5.22	1.4e-06	0.00028	ORAI1	ORAI calcium release-activated calcium modulator 1
ENSBTAG00000005730	XLOC_015514	-1.88	7.29	1.4e-06	0.00028	GPAT4	glycerol-3-phosphate acyltransferase 4
ENSBTAG00000000286	XLOC_019867	-0.76	4.48	1.4e-06	0.00028	PFKM	phosphofructokinase, muscle
ENSBTAG00000015904	XLOC_001318	-1.57	5.93	1.5e-06	0.00029	RORA	RAR-related orphan receptor A
ENSBTAG00000013303	XLOC_004007	-2.73	8.02	1.6e-06	0.00029	ACSS2	acyl-CoA synthetase short-chain family member 2
ENSBTAG00000031998	XLOC_009082	0.84	6.16	1.6e-06	0.00029	CXCL16	chemokine (C-X-C motif) ligand 16
ENSBTAG00000012920	XLOC_004728	-0.97	5.05	1.6e-06	0.00029	TMEM70	transmembrane protein 70
ENSBTAG00000006538	XLOC_019422	-4.7	5.46	1.7e-06	0.00029	PTHLH	parathyroid hormone-like hormone
ENSBTAG00000017936	XLOC_023299	-1.41	1.45	1.7e-06	0.00029	FRRS1L	ferric chelate reductase 1 like
ENSBTAG00000014322	XLOC_020149	-1.74	5.5	1.7e-06	0.00029	FAM234B	family with sequence similarity 234 member B
ENSBTAG00000016819	XLOC_010651	-5.25	8.03	1.7e-06	0.00029	FABP3	fatty acid binding protein 3
ENSBTAG00000006561	XLOC_020987	-1.25	5.76	1.7e-06	0.00029	RASGEF1B	RasGEF domain family member 1B
ENSBTAG00000007963	XLOC_002495	0.39	7.94	1.7e-06	0.00029	KIDINS220	kinase D-interacting substrate 220kDa
ENSBTAG00000016432	XLOC_009169	-1.69	3.61	1.7e-06	0.00029	PEMT	phosphatidylethanolamine N-methyltransferase
ENSBTAG00000000072	XLOC_006321	-0.64	4.42	1.7e-06	0.00029	TFB2M	transcription factor B2, mitochondrial
ENSBTAG00000010742	XLOC_015270	-3.19	3.55	1.7e-06	0.00029	PKD2L1	polycystic kidney disease 2-like 1
XLOC_019865	XLOC_019865	-2.06	3.15	1.8e-06	0.0003	NA	NA
ENSBTAG00000013081	XLOC_014807	-1.41	3.53	1.8e-06	0.0003	PSPH	phosphoserine phosphatase
ENSBTAG00000020957	XLOC_011025	-2.71	3.33	1.9e-06	0.00031	FZD5	frizzled class receptor 5
ENSBTAG00000020126	XLOC_011412	-0.55	7.04	2.1e-06	0.00033	MYO10	myosin X
ENSBTAG00000001036	XLOC_018311	-1.33	6.71	2.1e-06	0.00033	HIBADH	3-hydroxyisobutyrate dehydrogenase
XLOC_017149	XLOC_017149	-2.1	1.75	2.1e-06	0.00033	NA	NA
ENSBTAG00000001754	XLOC_018419	-1.08	4.8	2.1e-06	0.00033	AHCYL2	adenosylhomocysteinase like 2
ENSBTAG00000018660	XLOC_019703	-0.53	6.34	2.4e-06	0.00037	PPP6R2	protein phosphatase 6 regulatory subunit 2
ENSBTAG00000000900	XLOC_017822	-1.48	6.78	2.4e-06	0.00037	LRRC8C	leucine-rich repeat containing 8 family member C
ENSBTAG00000017062	XLOC_019704	-2.96	1.06	2.5e-06	0.00039	ADM2	adrenomedullin 2
ENSBTAG00000009602	XLOC_007459	-3.26	8.35	2.6e-06	0.00039	TMEM120B	transmembrane protein 120B
ENSBTAG00000046900	XLOC_007590	-1.73	8.18	2.6e-06	0.00039	GGT1	gamma-glutamyltransferase 1
ENSBTAG00000006608	XLOC_007590	-1.73	8.18	2.6e-06	0.00039	GGT5	gamma-glutamyltransferase 5
ENSBTAG00000021976	XLOC_011017	-0.51	6.66	2.7e-06	0.00039	NDUFS1	NADH:ubiquinone oxidoreductase core subunit S1
ENSBTAG00000004321	XLOC_015057	-1.14	4.51	2.7e-06	0.00039	SFXN2	sideroflexin 2
XLOC_000405	XLOC_000405	-0.81	3.45	2.7e-06	0.0004	NA	NA
ENSBTAG00000021102	XLOC_002257	-2.18	6.95	2.9e-06	0.00041	GALM	galactose mutarotase (aldose 1-epimerase)
ENSBTAG00000010355	XLOC_015600	-0.47	4.71	2.9e-06	0.00041	VPS37A	vacuolar protein sorting 37 homolog A (S. cerevisiae)
ENSBTAG00000010297	XLOC_008940	-1.37	5.4	2.9e-06	0.00041	DHRS11	dehydrogenase/reductase (SDR family) member 11
ENSBTAG00000009586	XLOC_012666	-1.38	5.16	2.9e-06	0.00041	CDC25A	cell division cycle 25A
ENSBTAG00000020314	XLOC_016062	-0.67	6.42	3e-06	0.00041	COG2	component of oligomeric golgi complex 2
ENSBTAG00000018318	XLOC_022688	-1.14	2.9	3e-06	0.00041	DNAJB5	DnaJ heat shock protein family (Hsp40) member B5
ENSBTAG00000006349	XLOC_011193	-3.2	2.18	3e-06	0.00041	EXTL1	exostosin-like glycosyltransferase 1
ENSBTAG00000026962	XLOC_019925	-0.55	6.98	3.1e-06	0.00042	XPOT	exportin, tRNA
ENSBTAG00000022294	XLOC_016609	-2.49	5.07	3.1e-06	0.00042	FADS1	fatty acid desaturase 1
ENSBTAG00000018423	XLOC_010100	-0.51	10.27	3.1e-06	0.00042	DDX5	DEAD-box helicase 5
ENSBTAG00000047875	XLOC_010100	-0.51	10.27	3.1e-06	0.00042	NA	NA
ENSBTAG00000045885	XLOC_010100	-0.51	10.27	3.1e-06	0.00042	MIR3064	microRNA 3064
ENSBTAG00000047955	XLOC_012181	0.47	8.9	3.2e-06	0.00042	ZNF774	zinc finger protein 774
ENSBTAG00000013060	XLOC_012181	0.47	8.9	3.2e-06	0.00042	IQGAP1	IQ motif containing GTPase activating protein 1
ENSBTAG00000031768	XLOC_013699	-2.79	-0.72	3.3e-06	0.00042	HIST1H2AC	histone cluster 1, H2ac
ENSBTAG00000031785	XLOC_013302	-2.62	4.7	3.3e-06	0.00042	LOC505183	histone H2B type 1
ENSBTAG00000005754	XLOC_020494	-1.1	5.26	3.3e-06	0.00042	PPM1K	protein phosphatase, Mg2+/Mn2+ dependent 1K
ENSBTAG00000007166	XLOC_009747	-1.63	4.54	3.4e-06	0.00043	CAMKK1	calcium/calmodulin-dependent protein kinase kinase 1, alpha
ENSBTAG00000023614	XLOC_007873	-0.55	4.58	3.4e-06	0.00043	NUDT19	nudix (nucleoside diphosphate linked moiety X)-type motif 19
ENSBTAG00000003887	XLOC_023412	-1.74	7.81	3.4e-06	0.00043	ECHDC1	ethylmalonyl-CoA decarboxylase 1
ENSBTAG00000018854	XLOC_000552	-0.61	6.85	3.5e-06	0.00043	SOD1	superoxide dismutase 1, soluble
ENSBTAG00000011527	XLOC_009471	-0.98	3.87	3.5e-06	0.00043	NT5C	5', 3'-nucleotidase, cytosolic
ENSBTAG00000005816	XLOC_001658	0.34	6.61	3.5e-06	0.00043	IRF9	interferon regulatory factor 9
ENSBTAG00000005815	XLOC_001658	0.34	6.61	3.5e-06	0.00043	RNF31	ring finger protein 31
ENSBTAG00000016024	XLOC_013899	0.51	8.38	3.6e-06	0.00044	MYL12A	myosin, light chain 12A, regulatory, non-sarcomeric
ENSBTAG00000020316	XLOC_009608	0.44	6.48	3.7e-06	0.00045	AP2B1	adaptor related protein complex 2, beta 1 subunit
ENSBTAG00000009661	XLOC_021974	-0.76	5.22	3.9e-06	0.00046	RNASEH2A	ribonuclease H2 subunit A
ENSBTAG00000030622	XLOC_019423	-2.74	2.9	3.9e-06	0.00046	MANSC4	MANSC domain containing 4
ENSBTAG00000022890	XLOC_013825	0.97	3.49	4e-06	0.00046	MBP	myelin basic protein
ENSBTAG00000010704	XLOC_018891	-3.73	0.82	4e-06	0.00046	LRRC4	leucine rich repeat containing 4
ENSBTAG00000005718	XLOC_022596	-2.08	9.11	4e-06	0.00046	PLIN2	perilipin 2
ENSBTAG00000047739	XLOC_003473	0.71	7.75	4.1e-06	0.00047	TSC22D1	TSC22 domain family member 1
ENSBTAG00000046664	XLOC_003473	0.71	7.75	4.1e-06	0.00047	NA	NA
ENSBTAG00000015046	XLOC_012632	-1.89	2.78	4.2e-06	0.00048	MST1R	macrophage stimulating 1 receptor
ENSBTAG00000011834	XLOC_010088	-0.77	6.18	4.3e-06	0.00048	CCDC47	coiled-coil domain containing 47
ENSBTAG00000013099	XLOC_009658	-2.14	6.3	4.3e-06	0.00048	ALDOC	aldolase, fructose-bisphosphate C
ENSBTAG00000002311	XLOC_021579	-1.97	5.58	4.3e-06	0.00048	REEP6	receptor accessory protein 6
ENSBTAG00000016496	XLOC_019181	-1.47	4.07	4.4e-06	0.00048	ZNF641	zinc finger protein 641
ENSBTAG00000016995	XLOC_020262	-0.56	5.1	4.4e-06	0.00048	CECR5	cat eye syndrome chromosome region, candidate 5
ENSBTAG00000008728	XLOC_014322	0.68	7.42	4.4e-06	0.00048	MKL2	MKL/myocardin-like 2
ENSBTAG00000012636	XLOC_019969	-0.69	3.99	4.5e-06	0.00049	IKZF4	IKAROS family zinc finger 4
ENSBTAG00000045941	XLOC_021816	-0.6	5.12	4.5e-06	0.00049	C7H5orf30	chromosome 7 open reading frame, human C5orf30
ENSBTAG00000046416	XLOC_002655	-0.48	5.3	4.6e-06	0.00049	NA	Uncharacterized protein
ENSBTAG00000003245	XLOC_017120	-0.92	3.97	4.7e-06	0.00049	BCAR3	breast cancer anti-estrogen resistance 3
ENSBTAG00000008994	XLOC_002561	-0.63	3.84	4.7e-06	0.00049	FPGS	folylpolyglutamate synthase
ENSBTAG00000008361	XLOC_018651	0.72	5.19	4.7e-06	0.00049	PON2	paraoxonase 2
ENSBTAG00000020367	XLOC_020545	-0.68	5.96	4.8e-06	0.0005	SLC30A9	solute carrier family 30 (zinc transporter), member 9
ENSBTAG00000020551	XLOC_024202	-1.15	4.45	4.8e-06	0.0005	ABCD1	ATP binding cassette subfamily D member 1
ENSBTAG00000024061	XLOC_002755	-4.23	-0.27	4.9e-06	0.0005	NOTO	notochord homeobox
ENSBTAG00000019062	XLOC_006022	-1.19	6.12	4.9e-06	0.0005	FCHSD2	FCH and double SH3 domains 2
ENSBTAG00000032055	XLOC_001868	0.35	6.2	4.9e-06	0.0005	VPS39	VPS39 HOPS complex subunit
ENSBTAG00000019304	XLOC_003684	-1.33	5.45	5e-06	0.0005	BTBD3	BTB (POZ) domain containing 3
ENSBTAG00000005328	XLOC_001319	-0.8	5.45	5.1e-06	0.00051	ICE2	interactor of little elongation complex ELL subunit 2
ENSBTAG00000016034	XLOC_008608	-0.67	3.78	5.2e-06	0.00051	EXOSC5	exosome component 5
ENSBTAG00000011975	XLOC_013805	0.64	5.51	5.3e-06	0.00052	SERPINB1	serpin peptidase inhibitor, clade B (ovalbumin), member 1
ENSBTAG00000016519	XLOC_013351	0.77	4.17	5.3e-06	0.00052	MBOAT1	membrane bound O-acyltransferase domain containing 1
XLOC_024514	XLOC_024514	-1.94	3.54	5.4e-06	0.00052	NA	NA
ENSBTAG00000009654	XLOC_023309	-0.63	5.45	5.4e-06	0.00052	LPAR1	lysophosphatidic acid receptor 1
ENSBTAG00000011284	XLOC_016915	0.5	7.13	5.5e-06	0.00053	SLC39A1	solute carrier family 39 (zinc transporter), member 1
ENSBTAG00000009871	XLOC_004245	-1.46	7.93	5.6e-06	0.00054	RAB18	RAB18, member RAS oncogene family
ENSBTAG00000024091	XLOC_002146	0.79	5.16	5.6e-06	0.00054	MALL	mal, T-cell differentiation protein-like
ENSBTAG00000020331	XLOC_001489	-0.54	5.19	5.8e-06	0.00054	COQ6	coenzyme Q6 monooxygenase
ENSBTAG00000004403	XLOC_022052	-1.29	3.5	5.8e-06	0.00055	CD320	CD320 molecule
ENSBTAG00000019700	XLOC_016704	-1.13	5.44	6e-06	0.00055	PC	pyruvate carboxylase
ENSBTAG00000017866	XLOC_018716	-2.55	9.97	6e-06	0.00055	CD36	CD36 molecule
ENSBTAG00000010624	XLOC_019267	0.5	7.38	6e-06	0.00055	DCTN2	dynactin subunit 2
ENSBTAG00000031767	XLOC_013698	-2.82	-0.87	6e-06	0.00055	NA	NA
ENSBTAG00000003553	XLOC_002807	0.88	9.03	6e-06	0.00055	ZFP36L2	ZFP36 ring finger protein-like 2
ENSBTAG00000003555	XLOC_002807	0.88	9.03	6e-06	0.00055	THADA	thyroid adenoma associated
ENSBTAG00000010852	XLOC_013692	-4.53	7.97	6.1e-06	0.00055	NA	Uncharacterized protein
ENSBTAG00000030675	XLOC_003064	-0.53	5.45	6.1e-06	0.00055	PDCL	phosducin like
ENSBTAG00000003634	XLOC_015185	-0.78	3.89	6.1e-06	0.00055	CISD1	CDGSH iron sulfur domain 1
ENSBTAG00000004630	XLOC_021143	2.74	1.74	6.2e-06	0.00055	COMP	cartilage oligomeric matrix protein
ENSBTAG00000003499	XLOC_013140	-1.08	5.11	6.2e-06	0.00055	ENPP4	ectonucleotide pyrophosphatase/phosphodiesterase 4 (putative)
ENSBTAG00000038488	XLOC_025189	0.78	10.2	6.3e-06	0.00055	LOC100137883	thymosin beta-4
ENSBTAG00000011635	XLOC_007659	-1.6	2.97	6.4e-06	0.00056	CENPN	centromere protein N
ENSBTAG00000016240	XLOC_009449	1.03	4.84	6.5e-06	0.00056	RNF157	ring finger protein 157
ENSBTAG00000008103	XLOC_023060	-0.91	7.33	6.5e-06	0.00056	ALDH1A1	aldehyde dehydrogenase 1 family member A1
ENSBTAG00000015220	XLOC_018068	0.44	6.45	6.6e-06	0.00057	AGO4	argonaute 4, RISC catalytic component
ENSBTAG00000014122	XLOC_016197	-0.42	4.71	6.6e-06	0.00057	FOXRED1	FAD-dependent oxidoreductase domain containing 1
ENSBTAG00000003083	XLOC_017597	1.21	5.16	6.7e-06	0.00057	SLC50A1	solute carrier family 50 (sugar efflux transporter), member 1
ENSBTAG00000020244	XLOC_017597	1.21	5.16	6.7e-06	0.00057	EFNA1	ephrin-A1
ENSBTAG00000010932	XLOC_015951	-3.56	7.32	6.7e-06	0.00057	DNAJC12	DnaJ heat shock protein family (Hsp40) member C12
ENSBTAG00000018252	XLOC_012133	1.07	7.91	6.7e-06	0.00057	ARRDC4	arrestin domain containing 4
ENSBTAG00000002846	XLOC_006936	-2.04	4.32	6.9e-06	0.00058	TRAF3IP3	TRAF3 interacting protein 3
ENSBTAG00000015145	XLOC_016944	1.09	7.34	7e-06	0.00058	S100A11	S100 calcium binding protein A11
ENSBTAG00000002125	XLOC_013923	0.39	7.33	7.3e-06	0.0006	GNAL	guanine nucleotide binding protein (G protein), alpha activating activity polypeptide, olfactory type
ENSBTAG00000019692	XLOC_001669	-0.3	8.23	7.4e-06	0.0006	BCL2L2	BCL2-like 2
ENSBTAG00000006884	XLOC_001669	-0.3	8.23	7.4e-06	0.0006	PABPN1	poly(A) binding protein, nuclear 1
ENSBTAG00000021294	XLOC_006808	1.12	7	7.4e-06	0.0006	VWA1	von Willebrand factor A domain containing 1
ENSBTAG00000002412	XLOC_007839	-0.9	7.43	7.5e-06	0.00061	CYB5B	cytochrome b5 type B (outer mitochondrial membrane)
ENSBTAG00000030927	XLOC_007263	-1.88	-0.03	7.5e-06	0.00061	TMEM191C	transmembrane protein 191C
ENSBTAG00000020382	XLOC_003806	1.03	6.94	7.6e-06	0.00061	RIN2	Ras and Rab interactor 2
ENSBTAG00000040206	XLOC_001831	-0.9	3.62	7.7e-06	0.00061	ZNF770	zinc finger protein 770
ENSBTAG00000000046	XLOC_002634	-1.23	2.73	7.7e-06	0.00061	SURF2	surfeit 2
ENSBTAG00000003804	XLOC_006687	-0.65	5.45	7.7e-06	0.00061	SCCPDH	saccharopine dehydrogenase (putative)
ENSBTAG00000016847	XLOC_009303	-1.95	1.01	7.8e-06	0.00061	ARL4D	ADP ribosylation factor like GTPase 4D
ENSBTAG00000013577	XLOC_008672	-1.85	5.67	7.8e-06	0.00061	SLC1A5	solute carrier family 1 (neutral amino acid transporter), member 5
ENSBTAG00000004884	XLOC_002210	-1	0.99	7.8e-06	0.00061	SLC4A5	solute carrier family 4 (sodium bicarbonate cotransporter), member 5
ENSBTAG00000009236	XLOC_014910	0.57	6.37	7.9e-06	0.00061	DAGLB	diacylglycerol lipase, beta
XLOC_015788	XLOC_015788	-3.67	1.66	7.9e-06	0.00061	NA	NA
ENSBTAG00000003092	XLOC_007114	-0.46	5.62	8e-06	0.00062	ANAPC5	anaphase promoting complex subunit 5
ENSBTAG00000031800	XLOC_004345	0.75	7.71	8.2e-06	0.00063	PPDPF	pancreatic progenitor cell differentiation and proliferation factor
ENSBTAG00000046763	XLOC_012572	-1.45	5.31	8.3e-06	0.00063	FAM107A	family with sequence similarity 107 member A
ENSBTAG00000015839	XLOC_012669	0.52	7.66	8.3e-06	0.00063	MAP4	microtubule associated protein 4
XLOC_012573	XLOC_012573	-1.42	4.19	8.4e-06	0.00063	NA	NA
ENSBTAG00000008251	XLOC_012111	-0.39	6.8	8.4e-06	0.00063	SNRPN	small nuclear ribonucleoprotein polypeptide N
ENSBTAG00000013402	XLOC_012460	0.5	6.01	8.5e-06	0.00063	CTDSPL	CTD small phosphatase like
ENSBTAG00000013468	XLOC_016615	0.7	10.53	8.5e-06	0.00063	AHNAK	AHNAK nucleoprotein
ENSBTAG00000016933	XLOC_021956	0.79	6.6	8.5e-06	0.00063	IL27RA	interleukin 27 receptor subunit alpha
ENSBTAG00000046547	XLOC_013925	-4.05	4.72	8.6e-06	0.00063	NA	Uncharacterized protein
ENSBTAG00000013530	XLOC_013193	0.97	7.05	8.6e-06	0.00063	DDAH2	dimethylarginine dimethylaminohydrolase 2
ENSBTAG00000013533	XLOC_013193	0.97	7.05	8.6e-06	0.00063	CLIC1	chloride intracellular channel 1
ENSBTAG00000012854	XLOC_009949	-1.21	3.24	8.7e-06	0.00063	GSDMB	gasdermin B
ENSBTAG00000035782	XLOC_014301	-0.77	4.77	8.7e-06	0.00063	METTL22	methyltransferase like 22
ENSBTAG00000004458	XLOC_007112	-2.14	-1.17	8.8e-06	0.00063	MORN3	MORN repeat containing 3
ENSBTAG00000006731	XLOC_008367	-2.27	6.59	8.8e-06	0.00063	SLC7A5	solute carrier family 7 (amino acid transporter light chain, L system), member 5
ENSBTAG00000015140	XLOC_009292	-1.29	4.89	8.9e-06	0.00063	RUNDC1	RUN domain containing 1
ENSBTAG00000047677	XLOC_009409	0.8	10.86	9e-06	0.00064	MIR3533	microRNA 3533
ENSBTAG00000006189	XLOC_009409	0.8	10.86	9e-06	0.00064	ACTG1	actin gamma 1
ENSBTAG00000021024	XLOC_018052	0.36	9.29	9e-06	0.00064	MACF1	microtubule-actin crosslinking factor 1
ENSBTAG00000044292	XLOC_018052	0.36	9.29	9e-06	0.00064	MIR2416	microRNA 2416
ENSBTAG00000047685	XLOC_018052	0.36	9.29	9e-06	0.00064	NA	Uncharacterized protein
ENSBTAG00000014417	XLOC_014460	0.78	5	9e-06	0.00064	NA	Uncharacterized protein
ENSBTAG00000004409	XLOC_001252	-1.02	6.68	9.1e-06	0.00064	IVD	isovaleryl-CoA dehydrogenase
ENSBTAG00000033441	XLOC_008388	-1.49	3.56	9.2e-06	0.00064	SHCBP1	SHC SH2-domain binding protein 1
ENSBTAG00000014729	XLOC_019562	-0.6	5.93	9.3e-06	0.00064	MRPL51	mitochondrial ribosomal protein L51
ENSBTAG00000014603	XLOC_019562	-0.6	5.93	9.3e-06	0.00064	VAMP1	vesicle associated membrane protein 1
ENSBTAG00000007206	XLOC_018420	-1.02	4.4	9.4e-06	0.00065	STRIP2	striatin interacting protein 2
ENSBTAG00000005717	XLOC_018079	1.71	0.1	9.4e-06	0.00065	GJB5	gap junction protein beta 5
ENSBTAG00000005976	XLOC_017493	-1.26	6.13	9.5e-06	0.00065	HSD17B7	hydroxysteroid (17-beta) dehydrogenase 7
ENSBTAG00000013290	XLOC_002760	-0.95	6.14	9.5e-06	0.00065	DYSF	dysferlin, limb girdle muscular dystrophy 2B (autosomal recessive)
ENSBTAG00000024928	XLOC_006734	1.03	7.23	9.7e-06	0.00066	TNFRSF1B	tumor necrosis factor receptor superfamily member 1B
ENSBTAG00000018474	XLOC_017610	0.65	6.19	9.8e-06	0.00066	IL6R	interleukin 6 receptor
ENSBTAG00000005354	XLOC_017424	0.41	7.33	9.8e-06	0.00066	LRRFIP1	leucine rich repeat (in FLII) interacting protein 1
ENSBTAG00000010432	XLOC_006614	-0.29	4.75	1e-05	0.00068	EIF2D	eukaryotic translation initiation factor 2D
ENSBTAG00000047609	XLOC_014118	-4.22	4.85	1e-05	0.00069	NA	Uncharacterized protein
ENSBTAG00000047880	XLOC_010338	-1.42	6.9	1e-05	0.00069	NA	Uncharacterized protein
ENSBTAG00000005501	XLOC_010338	-1.42	6.9	1e-05	0.00069	NA	Uncharacterized protein
ENSBTAG00000032247	XLOC_013622	0.61	5.98	1.1e-05	0.00071	PPP1R11	protein phosphatase 1 regulatory inhibitor subunit 11
ENSBTAG00000016156	XLOC_014394	0.69	6.38	1.1e-05	0.00072	MAPK3	mitogen-activated protein kinase 3
ENSBTAG00000016155	XLOC_014394	0.69	6.38	1.1e-05	0.00072	GDPD3	glycerophosphodiester phosphodiesterase domain containing 3
ENSBTAG00000038020	XLOC_012268	-0.82	2.54	1.1e-05	0.00072	DTD2	D-tyrosyl-tRNA deacylase 2 (putative)
ENSBTAG00000014043	XLOC_003415	-0.57	6.59	1.1e-05	0.00072	ERCC5	excision repair cross-complementation group 5
ENSBTAG00000008993	XLOC_024123	-0.94	4.46	1.1e-05	0.00073	LOC540312	protein DDX26B
ENSBTAG00000018808	XLOC_009814	-1.65	3.67	1.1e-05	0.00073	SLC25A35	solute carrier family 25 member 35
ENSBTAG00000039161	XLOC_009862	0.8	7.57	1.1e-05	0.00074	ALDH3A2	aldehyde dehydrogenase 3 family member A2
ENSBTAG00000012241	XLOC_018363	-0.84	5	1.2e-05	0.00074	POLD2	polymerase (DNA directed), delta 2, accessory subunit
ENSBTAG00000000160	XLOC_000953	-1.31	4.37	1.2e-05	0.00074	CBS	cystathionine-beta-synthase
ENSBTAG00000016508	XLOC_019257	0.48	8.35	1.2e-05	0.00074	CTDSP2	CTD small phosphatase 2
ENSBTAG00000010073	XLOC_009669	0.59	6.92	1.2e-05	0.00075	FLOT2	flotillin 2
ENSBTAG00000012940	XLOC_005259	-1.4	4.74	1.2e-05	0.00076	TMEM25	transmembrane protein 25
ENSBTAG00000014899	XLOC_005259	-1.4	4.74	1.2e-05	0.00076	TTC36	tetratricopeptide repeat domain 36
ENSBTAG00000005344	XLOC_001061	-0.84	5.32	1.2e-05	0.00076	GNPNAT1	glucosamine-phosphate N-acetyltransferase 1
ENSBTAG00000012338	XLOC_011789	-1.12	3.39	1.2e-05	0.00077	FAH	fumarylacetoacetate hydrolase (fumarylacetoacetase)
ENSBTAG00000017626	XLOC_002939	-0.67	7.36	1.2e-05	0.00077	GFPT1	glutamine--fructose-6-phosphate transaminase 1
ENSBTAG00000039163	XLOC_013297	-1.98	3.35	1.2e-05	0.00077	HIST1H1D	histone cluster 1, H1d
ENSBTAG00000008600	XLOC_023448	0.67	4.99	1.2e-05	0.00077	TRAF3IP2	TRAF3 interacting protein 2
ENSBTAG00000002023	XLOC_007132	-2.49	0.83	1.2e-05	0.00077	NOS1	nitric oxide synthase 1
ENSBTAG00000015974	XLOC_006923	-0.68	6.14	1.3e-05	0.00077	FLVCR1	feline leukemia virus subgroup C cellular receptor 1
ENSBTAG00000019369	XLOC_016754	-0.47	5.63	1.3e-05	0.00077	TSPAN4	tetraspanin 4
ENSBTAG00000016507	XLOC_019664	-1.5	0.94	1.3e-05	0.00078	SERHL2	serine hydrolase-like 2
ENSBTAG00000005482	XLOC_016441	-0.72	4.57	1.3e-05	0.00078	TMEM135	transmembrane protein 135
ENSBTAG00000002493	XLOC_008389	-0.86	7.83	1.3e-05	0.0008	VPS35	VPS35 retromer complex component
ENSBTAG00000007694	XLOC_023664	-1.73	3	1.3e-05	0.0008	KIF25	kinesin family member 25
ENSBTAG00000007705	XLOC_014096	-1	6.11	1.3e-05	0.0008	COLEC12	collectin subfamily member 12
ENSBTAG00000003491	XLOC_021354	-0.89	4.98	1.3e-05	0.0008	SLC25A23	solute carrier family 25 (mitochondrial carrier; phosphate carrier), member 23
ENSBTAG00000020017	XLOC_021354	-0.89	4.98	1.3e-05	0.0008	SLC25A41	solute carrier family 25 member 41
ENSBTAG00000003199	XLOC_005581	-1.56	3.93	1.4e-05	0.0008	SLC35C1	solute carrier family 35 (GDP-fucose transporter), member C1
ENSBTAG00000016658	XLOC_001687	0.75	5.26	1.4e-05	0.00081	ABHD4	abhydrolase domain containing 4
ENSBTAG00000000478	XLOC_012910	-0.81	4	1.4e-05	0.00081	LSMEM2	leucine-rich single-pass membrane protein 2
ENSBTAG00000025931	XLOC_005510	0.46	4.81	1.4e-05	0.00081	NEU3	neuraminidase 3 (membrane sialidase)
ENSBTAG00000015527	XLOC_008979	0.88	5.8	1.4e-05	0.00081	LOC104968595	unconventional myosin-Id
ENSBTAG00000017704	XLOC_020495	-3.01	8.13	1.4e-05	0.00081	ABCG2	ATP binding cassette subfamily G member 2 (Junior blood group)
ENSBTAG00000004974	XLOC_000166	0.51	4.47	1.4e-05	0.00083	ZDHHC23	zinc finger, DHHC-type containing 23
ENSBTAG00000000833	XLOC_009743	0.75	7.17	1.4e-05	0.00083	TAX1BP3	Tax1 (human T-cell leukemia virus type I) binding protein 3
ENSBTAG00000005786	XLOC_012333	0.77	5.81	1.4e-05	0.00083	ATXN3	ataxin 3
XLOC_000558	XLOC_000558	-1.54	1.19	1.4e-05	0.00083	NA	NA
ENSBTAG00000017167	XLOC_007294	-2.13	4.07	1.5e-05	0.00083	LRAT	lecithin retinol acyltransferase (phosphatidylcholine--retinol O-acyltransferase)
ENSBTAG00000009091	XLOC_006890	0.62	4.16	1.5e-05	0.00083	RNASEL	ribonuclease L (2',5'-oligoisoadenylate synthetase-dependent)
ENSBTAG00000011368	XLOC_015222	-0.62	4.99	1.5e-05	0.00083	NOC3L	NOC3-like DNA replication regulator
ENSBTAG00000016584	XLOC_023759	-0.54	5.03	1.5e-05	0.00083	RPF2	ribosome production factor 2 homolog
ENSBTAG00000019852	XLOC_025146	-0.62	6.78	1.5e-05	0.00083	PDHA1	pyruvate dehydrogenase (lipoamide) alpha 1
ENSBTAG00000011403	XLOC_022691	-1.5	4.95	1.5e-05	0.00083	RUSC2	RUN and SH3 domain containing 2
ENSBTAG00000021019	XLOC_001380	-1.28	6.21	1.5e-05	0.00083	SLC30A4	solute carrier family 30 (zinc transporter), member 4
ENSBTAG00000021751	XLOC_023206	-2.29	5.51	1.5e-05	0.00083	RASEF	RAS and EF-hand domain containing
XLOC_020732	XLOC_020732	-3.44	2.27	1.5e-05	0.00084	NA	NA
ENSBTAG00000005859	XLOC_019176	-7.22	12.74	1.5e-05	0.00084	LALBA	lactalbumin alpha
ENSBTAG00000019834	XLOC_011349	-1.06	4.95	1.5e-05	0.00084	ARL15	ADP ribosylation factor like GTPase 15
ENSBTAG00000011268	XLOC_004823	-1.37	3.39	1.5e-05	0.00084	TMEM64	transmembrane protein 64
ENSBTAG00000020079	XLOC_023651	0.26	6.29	1.5e-05	0.00084	MAP3K4	mitogen-activated protein kinase kinase kinase 4
ENSBTAG00000016331	XLOC_014667	-1.08	7.03	1.5e-05	0.00084	ROGDI	rogdi homolog
ENSBTAG00000005744	XLOC_020999	-0.99	5.56	1.5e-05	0.00084	COQ2	coenzyme Q2 4-hydroxybenzoate polyprenyltransferase
ENSBTAG00000014521	XLOC_020868	1.2	6.78	1.6e-05	0.00084	UGDH	UDP-glucose 6-dehydrogenase
ENSBTAG00000019696	XLOC_016340	0.42	5.92	1.6e-05	0.00084	RCE1	Ras converting CAAX endopeptidase 1
ENSBTAG00000019689	XLOC_016340	0.42	5.92	1.6e-05	0.00084	RCE1	Ras converting CAAX endopeptidase 1
ENSBTAG00000017802	XLOC_015539	-1.2	5.16	1.6e-05	0.00085	THRB	thyroid hormone receptor, beta
ENSBTAG00000015591	XLOC_021830	1.01	8.18	1.6e-05	0.00085	SQSTM1	sequestosome 1
ENSBTAG00000021091	XLOC_009751	0.27	6.85	1.6e-05	0.00085	ANKFY1	ankyrin repeat and FYVE domain containing 1
ENSBTAG00000000256	XLOC_023072	-0.75	4.36	1.6e-05	0.00086	TLE1	transducin like enhancer of split 1
ENSBTAG00000011334	XLOC_011389	-0.56	4.46	1.7e-05	0.00088	NADK2	NAD kinase 2, mitochondrial
ENSBTAG00000009104	XLOC_000385	-1.03	6.52	1.7e-05	0.00088	SERP1	stress-associated endoplasmic reticulum protein 1
XLOC_016287	XLOC_016287	0.7	5.44	1.7e-05	0.00088	NA	NA
ENSBTAG00000047525	XLOC_019172	-0.75	6.79	1.7e-05	0.00088	NA	NA
ENSBTAG00000005464	XLOC_019172	-0.75	6.79	1.7e-05	0.00088	ADCY6	adenylate cyclase 6
ENSBTAG00000013678	XLOC_005121	-1.29	5.06	1.7e-05	0.00089	OSGIN2	oxidative stress induced growth inhibitor family member 2
ENSBTAG00000045509	XLOC_004369	-0.76	1.15	1.7e-05	0.00089	FAM217B	family with sequence similarity 217 member B
ENSBTAG00000045582	XLOC_006897	0.45	8.02	1.7e-05	0.00091	ARPC5	actin related protein 2/3 complex subunit 5
ENSBTAG00000003300	XLOC_012161	-2.85	10.03	1.7e-05	0.00091	LOC787514	lactadherin
ENSBTAG00000001740	XLOC_012161	-2.85	10.03	1.7e-05	0.00091	HAPLN3	hyaluronan and proteoglycan link protein 3
ENSBTAG00000011112	XLOC_013483	-2.03	4.68	1.8e-05	0.00091	KCNK5	potassium channel, two pore domain subfamily K, member 5
ENSBTAG00000018071	XLOC_016961	-0.64	6.44	1.8e-05	0.00091	TMOD4	tropomodulin 4
ENSBTAG00000018074	XLOC_016961	-0.64	6.44	1.8e-05	0.00091	VPS72	vacuolar protein sorting 72 homolog (S. cerevisiae)
ENSBTAG00000032007	XLOC_023908	-0.81	4.12	1.8e-05	0.00091	LRP11	LDL receptor related protein 11
XLOC_014258	XLOC_014258	-0.77	5.33	1.8e-05	0.00091	NA	NA
ENSBTAG00000005726	XLOC_018325	-0.35	9.99	1.8e-05	0.00091	HNRNPA2B1	heterogeneous nuclear ribonucleoprotein A2/B1
ENSBTAG00000007962	XLOC_004540	0.98	6.93	1.8e-05	0.00093	ATP9A	ATPase, class II, type 9A
ENSBTAG00000046223	XLOC_003183	-0.42	6.4	1.8e-05	0.00093	ANAPC2	Uncharacterized protein
ENSBTAG00000014159	XLOC_002328	0.43	5.42	1.8e-05	0.00093	TTL	tubulin tyrosine ligase
ENSBTAG00000033365	XLOC_023456	-1	2.64	1.8e-05	0.00093	METTL24	methyltransferase like 24
ENSBTAG00000020378	XLOC_000716	-0.38	6.51	1.8e-05	0.00093	DLG1	discs, large homolog 1 (Drosophila)
ENSBTAG00000010504	XLOC_018346	-0.64	5.02	1.9e-05	0.00093	TBRG4	transforming growth factor beta regulator 4
ENSBTAG00000006548	XLOC_000283	-0.77	5.46	1.9e-05	0.00093	MCCC1	methylcrotonoyl-CoA carboxylase 1
ENSBTAG00000019404	XLOC_000546	0.55	4.64	1.9e-05	0.00093	IL10RB	interleukin 10 receptor subunit beta
ENSBTAG00000021617	XLOC_018936	0.47	7.27	1.9e-05	0.00093	ZC3HAV1	zinc finger CCCH-type, antiviral 1
ENSBTAG00000005526	XLOC_018747	-0.58	4.98	1.9e-05	0.00093	COG5	component of oligomeric golgi complex 5
ENSBTAG00000021515	XLOC_000705	-1.3	5.99	1.9e-05	0.00094	ZDHHC19	zinc finger, DHHC-type containing 19
ENSBTAG00000032719	XLOC_000705	-1.3	5.99	1.9e-05	0.00094	TFRC	transferrin receptor
ENSBTAG00000000156	XLOC_002384	-0.52	5.2	1.9e-05	0.00094	LGALSL	lectin, galactoside-binding-like
ENSBTAG00000034442	XLOC_000115	-1.28	2.87	1.9e-05	0.00095	LNP1	leukemia NUP98 fusion partner 1
ENSBTAG00000011278	XLOC_012469	-0.7	4.27	1.9e-05	0.00095	XYLB	xylulokinase homolog (H. influenzae)
ENSBTAG00000020964	XLOC_017748	0.36	5.21	1.9e-05	0.00095	STRIP1	striatin interacting protein 1
ENSBTAG00000033217	XLOC_016911	0.45	7.89	2e-05	0.00095	LOC104970173	tropomyosin alpha-3 chain-like
ENSBTAG00000012448	XLOC_020105	-0.7	5.13	2e-05	0.00095	CCDC91	coiled-coil domain containing 91
ENSBTAG00000017567	XLOC_009593	-1.84	7.89	2e-05	0.00095	ACACA	acetyl-CoA carboxylase alpha
ENSBTAG00000019338	XLOC_024622	0.79	5.56	2e-05	0.00097	IL13RA1	interleukin 13 receptor subunit alpha 1
ENSBTAG00000000803	XLOC_008267	-0.75	3.98	2e-05	0.00098	ZNF667	zinc finger protein 667
ENSBTAG00000009617	XLOC_017325	-1.18	5.73	2.1e-05	0.00099	SLC2A1	solute carrier family 2 (facilitated glucose transporter), member 1
ENSBTAG00000005450	XLOC_014891	-3.86	-0.67	2.1e-05	0.001	CYP3A5	cytochrome P450, family 3, subfamily A, polypeptide 5
ENSBTAG00000011034	XLOC_015546	-1.14	4.98	2.1e-05	0.001	ANGPT2	angiopoietin 2
ENSBTAG00000010063	XLOC_021616	0.27	6.73	2.2e-05	0.001	KDM3B	lysine (K)-specific demethylase 3B
ENSBTAG00000037449	XLOC_014343	-1.85	2.59	2.2e-05	0.001	ACSM5	acyl-CoA synthetase medium-chain family member 5
ENSBTAG00000010709	XLOC_005218	-0.55	5.19	2.2e-05	0.001	DLAT	dihydrolipoamide S-acetyltransferase
ENSBTAG00000000310	XLOC_019523	1.19	6.12	2.2e-05	0.001	MFAP5	microfibrillar associated protein 5
XLOC_007118	XLOC_007118	-0.41	3.55	2.2e-05	0.001	NA	NA
ENSBTAG00000001229	XLOC_016404	-0.76	5.07	2.2e-05	0.001	SLC25A22	solute carrier family 25 (mitochondrial carrier: glutamate), member 22
ENSBTAG00000011325	XLOC_002974	-0.59	4.02	2.2e-05	0.001	KHK	ketohexokinase
ENSBTAG00000004495	XLOC_000920	-0.73	6.65	2.2e-05	0.001	UBA5	ubiquitin-like modifier activating enzyme 5
ENSBTAG00000009139	XLOC_013932	0.7	3.66	2.2e-05	0.001	LDLRAD4	low density lipoprotein receptor class A domain containing 4
ENSBTAG00000020345	XLOC_017113	0.76	7.38	2.2e-05	0.001	CNN3	calponin 3
ENSBTAG00000015651	XLOC_015175	-1.18	2.78	2.2e-05	0.001	NA	Uncharacterized protein
ENSBTAG00000011258	XLOC_024531	0.6	4.82	2.3e-05	0.001	ACOT9	acyl-CoA thioesterase 9
ENSBTAG00000003566	XLOC_005381	-0.95	5.83	2.3e-05	0.001	ARFIP2	ADP ribosylation factor interacting protein 2
ENSBTAG00000007309	XLOC_017864	-2.55	2.9	2.3e-05	0.001	ST6GALNAC5	ST6 (alpha-N-acetyl-neuraminyl-2,3-beta-galactosyl-1,3)-N-acetylgalactosaminide alpha-2,6-sialyltransferase 5
ENSBTAG00000019472	XLOC_022358	-0.64	7.49	2.3e-05	0.001	NR3C1	nuclear receptor subfamily 3 group C member 1
ENSBTAG00000039719	XLOC_017701	-1.01	5.04	2.3e-05	0.001	PHGDH	phosphoglycerate dehydrogenase
ENSBTAG00000001605	XLOC_002106	-1.98	7.3	2.3e-05	0.001	DIO2	deiodinase, iodothyronine, type II
ENSBTAG00000043462	XLOC_005828	-1.29	0.26	2.3e-05	0.001	SNORD14	Small nucleolar RNA SNORD14
ENSBTAG00000016879	XLOC_018951	0.49	5.25	2.3e-05	0.001	KIAA1147	KIAA1147 ortholog
ENSBTAG00000014917	XLOC_004290	-0.48	6.73	2.3e-05	0.001	GTPBP4	GTP binding protein 4
ENSBTAG00000004553	XLOC_021906	0.99	9.2	2.3e-05	0.001	TPM4	tropomyosin 4
ENSBTAG00000012618	XLOC_011070	0.71	6.23	2.3e-05	0.001	SLC23A3	solute carrier family 23 member 3
ENSBTAG00000012619	XLOC_011070	0.71	6.23	2.3e-05	0.001	CNPPD1	cyclin Pas1/PHO80 domain containing 1
ENSBTAG00000014182	XLOC_021619	0.35	8.94	2.4e-05	0.001	CTNNA1	catenin alpha 1
ENSBTAG00000032121	XLOC_018855	-0.96	2.28	2.4e-05	0.001	SUGCT	succinyl-CoA:glutarate-CoA transferase
ENSBTAG00000001141	XLOC_002492	0.57	5.43	2.4e-05	0.001	ADAM17	ADAM metallopeptidase domain 17
ENSBTAG00000023259	XLOC_013876	-1.27	6.99	2.4e-05	0.0011	OSBPL1A	oxysterol binding protein like 1A
ENSBTAG00000016401	XLOC_003763	0.56	6	2.4e-05	0.0011	OPTN	optineurin
ENSBTAG00000005077	XLOC_015867	-0.65	8.66	2.4e-05	0.0011	CXCL12	chemokine (C-X-C motif) ligand 12
ENSBTAG00000012599	XLOC_001079	0.54	6.5	2.4e-05	0.0011	SMAD3	SMAD family member 3
ENSBTAG00000007898	XLOC_010862	1.32	8.46	2.4e-05	0.0011	CYBRD1	cytochrome b reductase 1
ENSBTAG00000001996	XLOC_008110	-0.35	7.61	2.4e-05	0.0011	SNRNP70	small nuclear ribonucleoprotein, U1 70kDa subunit
ENSBTAG00000021968	XLOC_024291	-0.86	5.51	2.4e-05	0.0011	MID2	midline 2
ENSBTAG00000010036	XLOC_022759	-0.61	5.66	2.4e-05	0.0011	POLR3D	polymerase (RNA) III (DNA directed) polypeptide D, 44kDa
ENSBTAG00000012180	XLOC_001845	0.63	6.07	2.5e-05	0.0011	BMF	Bcl2 modifying factor
ENSBTAG00000020174	XLOC_023867	-0.78	6.19	2.5e-05	0.0011	HBS1L	HBS1 like translational GTPase
ENSBTAG00000021939	XLOC_009843	-0.43	5.05	2.5e-05	0.0011	ELAC2	elaC ribonuclease Z 2
ENSBTAG00000009047	XLOC_014395	0.74	6.26	2.5e-05	0.0011	YPEL3	yippee like 3
ENSBTAG00000006833	XLOC_014174	-0.83	7.39	2.5e-05	0.0011	LMAN1	lectin, mannose binding 1
ENSBTAG00000001521	XLOC_004806	-0.58	6.13	2.5e-05	0.0011	UQCRB	ubiquinol-cytochrome c reductase binding protein
ENSBTAG00000010677	XLOC_020542	-0.74	4.84	2.6e-05	0.0011	LIMCH1	LIM and calponin homology domains 1
ENSBTAG00000006719	XLOC_015861	-0.64	3.23	2.6e-05	0.0011	ZFAND4	zinc finger, AN1-type domain 4
ENSBTAG00000012620	XLOC_010562	0.61	7.29	2.6e-05	0.0011	FAM134A	family with sequence similarity 134 member A
ENSBTAG00000009145	XLOC_007610	-2.35	7.18	2.7e-05	0.0011	SLC7A4	solute carrier family 7 member 4
ENSBTAG00000017009	XLOC_008342	-0.57	4.83	2.7e-05	0.0011	CMC2	C-x(9)-C motif containing 2
ENSBTAG00000010954	XLOC_020645	-1.93	1.46	2.7e-05	0.0011	ART3	ADP-ribosyltransferase 3
ENSBTAG00000003222	XLOC_018656	-1.19	5.43	2.7e-05	0.0011	ASNS	asparagine synthetase (glutamine-hydrolyzing)
ENSBTAG00000003177	XLOC_006762	-0.84	2.82	2.7e-05	0.0011	SLC25A33	solute carrier family 25 (pyrimidine nucleotide carrier), member 33
ENSBTAG00000014059	XLOC_006234	0.38	7.17	2.8e-05	0.0011	ATP2B4	ATPase, Ca++ transporting, plasma membrane 4
ENSBTAG00000019956	XLOC_017967	-0.61	6.21	2.8e-05	0.0011	CMPK1	cytidine/uridine monophosphate kinase 1
ENSBTAG00000011102	XLOC_007150	-1.04	5.01	2.8e-05	0.0012	TPCN1	two pore segment channel 1
ENSBTAG00000044208	XLOC_015616	-2.35	5.86	2.8e-05	0.0012	DUSP4	dual specificity phosphatase 4
ENSBTAG00000010169	XLOC_006360	-0.84	6.61	2.8e-05	0.0012	SUCO	SUN domain containing ossification factor
ENSBTAG00000032531	XLOC_012599	-0.68	6.21	2.8e-05	0.0012	MUSTN1	musculoskeletal, embryonic nuclear protein 1
ENSBTAG00000011344	XLOC_012599	-0.68	6.21	2.8e-05	0.0012	TMEM110	transmembrane protein 110
ENSBTAG00000007450	XLOC_013583	1.35	7.74	2.9e-05	0.0012	C2	complement component 2
ENSBTAG00000046158	XLOC_013583	1.35	7.74	2.9e-05	0.0012	CFB	complement factor B
ENSBTAG00000009615	XLOC_001321	0.72	9.66	2.9e-05	0.0012	ANXA2	annexin A2
XLOC_012454	XLOC_012454	-0.5	6.11	2.9e-05	0.0012	NA	NA
ENSBTAG00000010758	XLOC_010187	-1.34	0.76	2.9e-05	0.0012	SMIM5	small integral membrane protein 5
ENSBTAG00000004426	XLOC_020463	-0.52	5.5	3e-05	0.0012	DNAJB14	DnaJ heat shock protein family (Hsp40) member B14
ENSBTAG00000021822	XLOC_015893	-0.48	4.31	3e-05	0.0012	ARV1	ARV1 homolog, fatty acid homeostasis modulator
ENSBTAG00000019644	XLOC_005576	0.41	6.48	3.1e-05	0.0012	EXT2	exostosin glycosyltransferase 2
ENSBTAG00000008465	XLOC_005576	0.41	6.48	3.1e-05	0.0012	ACCS	1-aminocyclopropane-1-carboxylate synthase homolog (inactive)
ENSBTAG00000001872	XLOC_007719	-0.49	4.38	3.1e-05	0.0012	ORC6	origin recognition complex subunit 6
ENSBTAG00000004099	XLOC_023617	-0.99	3.54	3.1e-05	0.0012	CCDC170	coiled-coil domain containing 170
ENSBTAG00000007058	XLOC_016662	0.73	4.47	3.1e-05	0.0012	ATG2A	autophagy related 2A
ENSBTAG00000015293	XLOC_009903	-1.93	0.93	3.1e-05	0.0012	NXPH3	neurexophilin 3
ENSBTAG00000012413	XLOC_000239	-1.05	0.88	3.1e-05	0.0012	FGF12	fibroblast growth factor 12
ENSBTAG00000008122	XLOC_017167	0.68	5.62	3.1e-05	0.0012	GNG5	guanine nucleotide binding protein (G protein), gamma 5
ENSBTAG00000019663	XLOC_005120	-0.45	4.99	3.2e-05	0.0012	DECR1	2,4-dienoyl-CoA reductase 1, mitochondrial
ENSBTAG00000017710	XLOC_015077	-0.55	6.22	3.2e-05	0.0012	ECHS1	enoyl-CoA hydratase, short chain, 1, mitochondrial
ENSBTAG00000015574	XLOC_006756	-1.87	-0.05	3.2e-05	0.0012	RBP7	retinol binding protein 7
ENSBTAG00000001107	XLOC_006483	-0.46	6.04	3.3e-05	0.0013	CACYBP	calcyclin binding protein
ENSBTAG00000030979	XLOC_007609	-0.64	4.77	3.3e-05	0.0013	TUBA3E	tubulin, alpha 3e
ENSBTAG00000044198	XLOC_007609	-0.64	4.77	3.3e-05	0.0013	THAP7	THAP domain containing 7
ENSBTAG00000017561	XLOC_006659	-4.01	6.58	3.3e-05	0.0013	HHIPL2	HHIP like 2
ENSBTAG00000014339	XLOC_016530	-0.38	5.47	3.4e-05	0.0013	PUS3	pseudouridylate synthase 3
ENSBTAG00000008964	XLOC_003802	0.63	4.5	3.4e-05	0.0013	DTD1	D-tyrosyl-tRNA deacylase 1
ENSBTAG00000001504	XLOC_020698	-0.46	7.61	3.4e-05	0.0013	NOP14	NOP14 nucleolar protein
ENSBTAG00000021130	XLOC_020698	-0.46	7.61	3.4e-05	0.0013	MFSD10	major facilitator superfamily domain containing 10
ENSBTAG00000004300	XLOC_021334	0.82	3.97	3.4e-05	0.0013	LRRC8E	leucine-rich repeat containing 8 family member E
ENSBTAG00000010254	XLOC_010684	0.71	4.45	3.4e-05	0.0013	MAP3K6	mitogen-activated protein kinase kinase kinase 6
ENSBTAG00000015337	XLOC_018862	-0.57	4.93	3.4e-05	0.0013	TSPAN12	tetraspanin 12
ENSBTAG00000011509	XLOC_023937	-0.9	4.83	3.4e-05	0.0013	SERAC1	serine active site containing 1
ENSBTAG00000006989	XLOC_002736	0.57	5.4	3.4e-05	0.0013	SEMA4F	ssemaphorin 4F
ENSBTAG00000005076	XLOC_016670	-1.5	2.6	3.4e-05	0.0013	SYVN1	synoviolin 1
XLOC_008822	XLOC_008822	-2.01	-0.55	3.5e-05	0.0013	NA	NA
XLOC_021982	XLOC_021982	-0.47	4.11	3.5e-05	0.0013	NA	NA
ENSBTAG00000008509	XLOC_012913	-3.66	4.67	3.5e-05	0.0013	SLC38A3	solute carrier family 38 member 3
ENSBTAG00000013607	XLOC_021071	0.55	7.9	3.5e-05	0.0013	WDR1	WD repeat domain 1
ENSBTAG00000001164	XLOC_007125	-1.15	6.75	3.5e-05	0.0013	ACAD10	acyl-CoA dehydrogenase family, member 10
ENSBTAG00000031753	XLOC_013291	-4.88	8.43	3.5e-05	0.0013	BTN1A1	butyrophilin subfamily 1 member A1
ENSBTAG00000039374	XLOC_003403	0.48	8.23	3.6e-05	0.0013	IPO5	importin 5
ENSBTAG00000005115	XLOC_022884	-2.22	6.87	3.6e-05	0.0013	SLC31A2	solute carrier family 31 (copper transporter), member 2
ENSBTAG00000004279	XLOC_012641	0.42	8.87	3.6e-05	0.0013	RHOA	ras homolog family member A
ENSBTAG00000012519	XLOC_002766	-2.11	11.27	3.6e-05	0.0013	XDH	xanthine dehydrogenase
ENSBTAG00000005827	XLOC_023765	0.43	4.91	3.7e-05	0.0014	FIG4	FIG4 phosphoinositide 5-phosphatase
ENSBTAG00000021482	XLOC_016972	0.42	6.23	3.8e-05	0.0014	APH1A	aph-1 homolog A, gamma secretase subunit
ENSBTAG00000016228	XLOC_000815	-0.35	5.53	3.8e-05	0.0014	NMD3	NMD3 ribosome export adaptor
ENSBTAG00000011647	XLOC_003508	-0.9	4.1	3.8e-05	0.0014	SLC25A15	solute carrier family 25 (mitochondrial carrier; ornithine transporter) member 15
ENSBTAG00000021819	XLOC_000545	0.62	6.78	3.8e-05	0.0014	IFNAR1	interferon (alpha, beta and omega) receptor 1
ENSBTAG00000007888	XLOC_002990	-0.83	3.68	3.8e-05	0.0014	EFR3B	EFR3 homolog B
ENSBTAG00000006898	XLOC_006652	-0.69	7.95	3.8e-05	0.0014	EPRS	glutamyl-prolyl-tRNA synthetase
ENSBTAG00000007447	XLOC_019074	-0.5	6.33	3.8e-05	0.0014	NUDT4	nudix hydrolase 4
ENSBTAG00000001592	XLOC_018605	-2.22	7.14	3.8e-05	0.0014	INSIG1	insulin induced gene 1
ENSBTAG00000001013	XLOC_011513	-0.54	6.59	3.9e-05	0.0014	SLC30A5	solute carrier family 30 (zinc transporter), member 5
ENSBTAG00000010720	XLOC_006805	-0.45	6.44	3.9e-05	0.0014	MIB2	mindbomb E3 ubiquitin protein ligase 2
ENSBTAG00000022013	XLOC_022913	-0.53	5.85	3.9e-05	0.0014	CBR4	carbonyl reductase 4
ENSBTAG00000011832	XLOC_015230	-1	5.87	3.9e-05	0.0014	ALDH18A1	aldehyde dehydrogenase 18 family member A1
ENSBTAG00000040131	XLOC_017028	0.3	6.96	3.9e-05	0.0014	CD58	CD58 molecule
ENSBTAG00000007909	XLOC_017011	0.57	8.2	3.9e-05	0.0014	NOTCH2	notch 2
XLOC_024050	XLOC_024050	0.77	6.86	3.9e-05	0.0014	NA	NA
ENSBTAG00000044126	XLOC_005146	-1.1	7.38	4e-05	0.0014	SNTB1	syntrophin beta 1
ENSBTAG00000000313	XLOC_015797	-0.61	2.9	4e-05	0.0014	NUDT13	nudix hydrolase 13
ENSBTAG00000005788	XLOC_017716	0.62	4.39	4e-05	0.0014	VANGL1	VANGL planar cell polarity protein 1
XLOC_013130	XLOC_013130	-2.24	1.83	4.1e-05	0.0014	NA	NA
ENSBTAG00000005458	XLOC_014249	-1	6.43	4.1e-05	0.0014	TBC1D24	TBC1 domain family member 24
ENSBTAG00000014229	XLOC_014717	-2.09	3.87	4.1e-05	0.0014	SYT17	synaptotagmin 17
ENSBTAG00000004460	XLOC_008322	-0.63	5.6	4.1e-05	0.0014	RFWD3	ring finger and WD repeat domain 3
ENSBTAG00000017412	XLOC_014031	-0.67	6.12	4.1e-05	0.0014	SOCS6	suppressor of cytokine signaling 6
ENSBTAG00000021934	XLOC_002363	-1.29	7.78	4.1e-05	0.0014	RETSAT	retinol saturase (all-trans-retinol 13,14-reductase)
ENSBTAG00000005565	XLOC_001629	0.49	5.64	4.1e-05	0.0014	CLN6	ceroid-lipofuscinosis, neuronal 6, late infantile, variant
ENSBTAG00000016592	XLOC_014200	-0.48	6.74	4.1e-05	0.0014	CAPN15	calpain 15
ENSBTAG00000016591	XLOC_014200	-0.48	6.74	4.1e-05	0.0014	RAB11FIP3	RAB11 family interacting protein 3 (class II)
ENSBTAG00000005652	XLOC_000275	-0.68	4.13	4.2e-05	0.0014	ALG3	ALG3, alpha-1,3- mannosyltransferase
ENSBTAG00000034626	XLOC_022536	-0.95	2.43	4.2e-05	0.0015	FBXO16	F-box protein 16
ENSBTAG00000032163	XLOC_023589	-0.6	5.32	4.2e-05	0.0015	LTV1	LTV1 ribosome biogenesis factor
ENSBTAG00000008159	XLOC_023589	-0.6	5.32	4.2e-05	0.0015	ZC2HC1B	zinc finger, C2HC-type containing 1B
XLOC_000334	XLOC_000334	-3.89	-0.64	4.2e-05	0.0015	NA	NA
ENSBTAG00000009784	XLOC_023595	0.82	4.14	4.2e-05	0.0015	RAB32	RAB32, member RAS oncogene family
XLOC_003255	XLOC_003255	-1.43	-0.79	4.3e-05	0.0015	NA	NA
ENSBTAG00000019877	XLOC_017212	0.75	5.76	4.3e-05	0.0015	DOCK7	dedicator of cytokinesis 7
ENSBTAG00000008097	XLOC_018266	1.18	1.97	4.3e-05	0.0015	WNT2	wingless-type MMTV integration site family member 2
XLOC_012229	XLOC_012229	-2.21	0.69	4.3e-05	0.0015	NA	NA
ENSBTAG00000020764	XLOC_021564	0.75	6.82	4.4e-05	0.0015	CNN2	calponin 2
ENSBTAG00000009917	XLOC_022648	-0.61	6.62	4.4e-05	0.0015	PIP5K1B	phosphatidylinositol-4-phosphate 5-kinase, type I, beta
ENSBTAG00000021586	XLOC_022648	-0.61	6.62	4.4e-05	0.0015	FAM122A	family with sequence similarity 122A
ENSBTAG00000005596	XLOC_010539	1.47	4.91	4.4e-05	0.0015	IGFBP2	insulin like growth factor binding protein 2
ENSBTAG00000019209	XLOC_011395	-0.49	5.13	4.4e-05	0.0015	RAD1	RAD1 checkpoint DNA exonuclease
ENSBTAG00000011373	XLOC_007008	-0.68	4.99	4.5e-05	0.0015	MAML3	mastermind like transcriptional coactivator 3
ENSBTAG00000042507	XLOC_010509	-0.78	0.77	4.5e-05	0.0015	SNORA41	Small nucleolar RNA SNORA41
ENSBTAG00000034206	XLOC_020458	-0.48	5.07	4.5e-05	0.0015	EMCN	endomucin
ENSBTAG00000016037	XLOC_008001	-0.78	5.8	4.5e-05	0.0015	BCKDHA	branched chain keto acid dehydrogenase E1, alpha polypeptide
ENSBTAG00000033702	XLOC_024979	-0.82	4.29	4.5e-05	0.0015	STARD8	StAR related lipid transfer domain containing 8
ENSBTAG00000020489	XLOC_021452	0.64	5.19	4.6e-05	0.0015	SEMA6A	semaphorin 6A
ENSBTAG00000008761	XLOC_007503	0.28	6.97	4.6e-05	0.0015	TRAFD1	TRAF-type zinc finger domain containing 1
ENSBTAG00000014579	XLOC_021888	-0.59	4.46	4.7e-05	0.0015	MRPL34	mitochondrial ribosomal protein L34
ENSBTAG00000017091	XLOC_013085	0.36	6.2	4.7e-05	0.0015	CMTR1	cap methyltransferase 1
ENSBTAG00000008434	XLOC_019606	-1.96	4.56	4.7e-05	0.0016	GCAT	glycine C-acetyltransferase
ENSBTAG00000033284	XLOC_004686	-0.62	4.23	4.8e-05	0.0016	CHCHD7	coiled-coil-helix-coiled-coil-helix domain containing 7
ENSBTAG00000005478	XLOC_007575	-0.61	5.8	4.8e-05	0.0016	PATZ1	POZ (BTB) and AT hook containing zinc finger 1
ENSBTAG00000002580	XLOC_008143	1.01	6.04	4.8e-05	0.0016	MYH14	myosin, heavy chain 14, non-muscle
ENSBTAG00000016644	XLOC_001030	-0.86	3.31	4.8e-05	0.0016	LVRN	laeverin
ENSBTAG00000010442	XLOC_015204	-0.7	3.98	4.8e-05	0.0016	PANK1	pantothenate kinase 1
ENSBTAG00000003567	XLOC_005906	-0.6	5.21	4.9e-05	0.0016	TIMM10B	translocase of inner mitochondrial membrane 10 homolog B (yeast)
ENSBTAG00000032234	XLOC_003632	0.47	6.37	4.9e-05	0.0016	STK24	serine/threonine kinase 24
ENSBTAG00000005414	XLOC_000134	0.81	1.63	4.9e-05	0.0016	TMSB4	thymosin beta 4, X-linked
ENSBTAG00000018936	XLOC_000977	-1.11	5.24	4.9e-05	0.0016	LSS	lanosterol synthase (2,3-oxidosqualene-lanosterol cyclase)
ENSBTAG00000021922	XLOC_018044	-0.79	5.92	5e-05	0.0016	SMAP2	small ArfGAP2
ENSBTAG00000012946	XLOC_023726	-0.43	4.47	5e-05	0.0016	HSF2	heat shock transcription factor 2
ENSBTAG00000008747	XLOC_009391	-0.84	5.11	5e-05	0.0016	LOC100852322	L-xylulose reductase
ENSBTAG00000004120	XLOC_012907	-0.33	4.63	5e-05	0.0016	HEMK1	HemK methyltransferase family member 1
ENSBTAG00000014872	XLOC_007938	0.64	7.81	5e-05	0.0016	CAPNS1	calpain, small subunit 1
ENSBTAG00000007503	XLOC_012317	-1.43	0.06	5e-05	0.0016	STRC	stereocilin
ENSBTAG00000044044	XLOC_020909	-0.44	5.49	5e-05	0.0016	CLOCK	clock circadian regulator
XLOC_009016	XLOC_009016	0.6	1.95	5e-05	0.0016	NA	NA
ENSBTAG00000025400	XLOC_003563	0.28	5.6	5.1e-05	0.0016	PARP4	poly(ADP-ribose) polymerase family member 4
ENSBTAG00000031134	XLOC_007231	0.8	5.63	5.2e-05	0.0016	NA	14-3-3 protein eta
ENSBTAG00000007114	XLOC_001576	-0.35	3.78	5.2e-05	0.0016	POC5	POC5 centriolar protein
ENSBTAG00000002021	XLOC_011283	-0.35	4.44	5.2e-05	0.0017	BNIP1	BCL2/adenovirus E1B 19kDa interacting protein 1
ENSBTAG00000021798	XLOC_009247	1	7.47	5.2e-05	0.0017	ERBB2	erb-b2 receptor tyrosine kinase 2
ENSBTAG00000021849	XLOC_018250	-0.61	3.36	5.3e-05	0.0017	DUS4L	dihydrouridine synthase 4-like
ENSBTAG00000000111	XLOC_002383	-1.18	8.13	5.3e-05	0.0017	UGP2	UDP-glucose pyrophosphorylase 2
ENSBTAG00000010500	XLOC_015699	-0.58	6.57	5.3e-05	0.0017	NA	Uncharacterized protein
ENSBTAG00000033041	XLOC_002239	-0.53	6.45	5.3e-05	0.0017	YIPF4	Yip1 domain family member 4
ENSBTAG00000003189	XLOC_015932	0.29	6	5.4e-05	0.0017	CCDC6	coiled-coil domain containing 6
ENSBTAG00000006355	XLOC_010697	-4.24	3.68	5.4e-05	0.0017	SLC30A2	solute carrier family 30 (zinc transporter), member 2
ENSBTAG00000014357	XLOC_005105	-1.81	6.28	5.4e-05	0.0017	SDC2	syndecan 2
ENSBTAG00000001144	XLOC_003808	-0.55	5.03	5.4e-05	0.0017	NAA20	N(alpha)-acetyltransferase 20, NatB catalytic subunit
ENSBTAG00000019231	XLOC_010468	-0.34	3.8	5.4e-05	0.0017	C2H2orf47	chromosome 2 open reading frame, human C2orf47
ENSBTAG00000030337	XLOC_017360	-0.56	5.88	5.5e-05	0.0017	MYCBP	MYC binding protein
ENSBTAG00000008010	XLOC_009172	0.42	6.22	5.5e-05	0.0017	FLCN	folliculin
ENSBTAG00000008849	XLOC_017079	0.9	7.33	5.5e-05	0.0017	SORT1	sortilin 1
ENSBTAG00000004966	XLOC_006754	0.3	7.35	5.5e-05	0.0017	KIF1B	kinesin family member 1B
ENSBTAG00000001988	XLOC_020082	0.44	7.35	5.5e-05	0.0017	EIF3D	eukaryotic translation initiation factor 3 subunit D
ENSBTAG00000033621	XLOC_016070	-0.95	4.57	5.5e-05	0.0017	SMCO4	single pass membrane protein with coiled-coil domains 4
XLOC_010145	XLOC_010145	-0.83	2.02	5.6e-05	0.0017	NA	NA
ENSBTAG00000013072	XLOC_002595	-0.4	5.93	5.6e-05	0.0017	FUBP3	far upstream element (FUSE) binding protein 3
ENSBTAG00000006320	XLOC_017101	-0.71	5.24	5.6e-05	0.0017	DBT	dihydrolipoamide branched chain transacylase E2
ENSBTAG00000020263	XLOC_012712	-1.32	3.95	5.6e-05	0.0017	TIMP4	TIMP metallopeptidase inhibitor 4
ENSBTAG00000014541	XLOC_014579	0.63	5.78	5.7e-05	0.0017	PDGFA	platelet derived growth factor subunit A
ENSBTAG00000004211	XLOC_019564	0.5	6.86	5.7e-05	0.0017	TNFRSF1A	tumor necrosis factor receptor superfamily member 1A
ENSBTAG00000003966	XLOC_010041	0.8	5.82	5.7e-05	0.0017	DUSP3	dual specificity phosphatase 3
ENSBTAG00000016057	XLOC_006785	0.84	7.13	5.7e-05	0.0017	CSRP1	cysteine and glycine rich protein 1
ENSBTAG00000005892	XLOC_002162	-0.91	6.32	5.8e-05	0.0017	ZAP70	zeta-chain (TCR) associated protein kinase 70kDa
XLOC_011644	XLOC_011644	-1.47	4.15	5.8e-05	0.0018	NA	NA
ENSBTAG00000020865	XLOC_002925	-0.37	5.78	5.9e-05	0.0018	PELI1	pellino E3 ubiquitin protein ligase 1
ENSBTAG00000038604	XLOC_017676	-1.24	0.63	5.9e-05	0.0018	H2B	histone H2B-like
ENSBTAG00000000671	XLOC_012896	1	5.05	6e-05	0.0018	PARP3	poly(ADP-ribose) polymerase family member 3
ENSBTAG00000006606	XLOC_009034	-0.5	7.36	6e-05	0.0018	FAM101B	family with sequence similarity 101 member B
ENSBTAG00000004652	XLOC_021130	0.6	4.28	6.1e-05	0.0018	LPAR2	lysophosphatidic acid receptor 2
ENSBTAG00000016265	XLOC_022789	-0.52	7.76	6.2e-05	0.0018	DNAJA1	DnaJ heat shock protein family (Hsp40) member A1
ENSBTAG00000002363	XLOC_011160	0.59	4.08	6.3e-05	0.0019	SESN2	sestrin 2
ENSBTAG00000018053	XLOC_004380	0.38	6.86	6.3e-05	0.0019	RAB22A	RAB22A, member RAS oncogene family
ENSBTAG00000010164	XLOC_017429	-1.06	6.45	6.4e-05	0.0019	ESPNL	espin-like
ENSBTAG00000017826	XLOC_017429	-1.06	6.45	6.4e-05	0.0019	SCLY	selenocysteine lyase
ENSBTAG00000014633	XLOC_002072	-0.96	6.77	6.4e-05	0.0019	ABCD4	ATP-binding cassette, sub-family D (ALD), member 4
ENSBTAG00000025664	XLOC_001777	-5.18	1.21	6.4e-05	0.0019	RNASE2	ribonuclease A family member 2
ENSBTAG00000011540	XLOC_001599	0.63	5.85	6.4e-05	0.0019	SPG21	spastic paraplegia 21 (autosomal recessive, Mast syndrome)
ENSBTAG00000012968	XLOC_018365	-0.78	4.19	6.5e-05	0.0019	COA1	cytochrome C oxidase assembly factor 1 homolog (S. cerevisiae)
XLOC_019781	XLOC_019781	-5.64	1.78	6.5e-05	0.0019	NA	NA
ENSBTAG00000006618	XLOC_008889	-1.29	5.73	6.5e-05	0.0019	HLF	hepatic leukemia factor
ENSBTAG00000007786	XLOC_020258	-0.66	5.46	6.5e-05	0.0019	FBXL14	F-box and leucine-rich repeat protein 14
ENSBTAG00000018364	XLOC_016224	-0.61	5.11	6.6e-05	0.0019	TMEM132A	transmembrane protein 132A
ENSBTAG00000004547	XLOC_019503	1.44	3.68	6.7e-05	0.0019	OLR1	oxidized low density lipoprotein (lectin-like) receptor 1
ENSBTAG00000043480	XLOC_005826	-1.29	-0.18	6.7e-05	0.0019	SNORD14	Small nucleolar RNA SNORD14
ENSBTAG00000021582	XLOC_020498	-0.78	5.28	6.7e-05	0.0019	NCAPG	non-SMC condensin I complex subunit G
ENSBTAG00000006017	XLOC_015050	0.55	6.38	6.8e-05	0.0019	NFKB2	nuclear factor of kappa light polypeptide gene enhancer in B-cells 2 (p49/p100)
ENSBTAG00000018227	XLOC_012755	-0.67	7.35	6.8e-05	0.002	SLC4A7	solute carrier family 4, sodium bicarbonate cotransporter, member 7
ENSBTAG00000009109	XLOC_018156	-0.44	5.84	7e-05	0.002	CASD1	CAS1 domain containing 1
ENSBTAG00000017253	XLOC_010663	-0.67	4.84	7e-05	0.002	MECR	mitochondrial trans-2-enoyl-CoA reductase
ENSBTAG00000001626	XLOC_018037	-0.87	6.38	7e-05	0.002	CTPS1	CTP synthase 1
ENSBTAG00000010136	XLOC_020124	-0.52	6.07	7e-05	0.002	CMAS	cytidine monophosphate N-acetylneuraminic acid synthetase
ENSBTAG00000019353	XLOC_020515	-0.48	5.11	7.1e-05	0.002	STIM2	stromal interaction molecule 2
XLOC_011645	XLOC_011645	-1.26	5.02	7.2e-05	0.002	NA	NA
ENSBTAG00000015267	XLOC_009416	0.73	5.25	7.2e-05	0.002	SGSH	N-sulfoglucosamine sulfohydrolase
ENSBTAG00000045857	XLOC_014207	-0.7	4.78	7.3e-05	0.0021	FAM195A	family with sequence similarity 195 member A
ENSBTAG00000044101	XLOC_011911	-1.46	5.37	7.3e-05	0.0021	C14orf159	chromosome 14 open reading frame 159
ENSBTAG00000007684	XLOC_021771	-0.41	5.48	7.3e-05	0.0021	MSH3	mutS homolog 3
ENSBTAG00000040512	XLOC_017508	1.24	1.06	7.3e-05	0.0021	PCP4L1	Purkinje cell protein 4 like 1
ENSBTAG00000003358	XLOC_002819	-1.17	6.57	7.3e-05	0.0021	MCFD2	multiple coagulation factor deficiency 2
ENSBTAG00000018271	XLOC_009410	-0.53	7.06	7.3e-05	0.0021	SLC38A10	solute carrier family 38 member 10
ENSBTAG00000012925	XLOC_002155	0.35	6.16	7.4e-05	0.0021	NCAPH	non-SMC condensin I complex subunit H
ENSBTAG00000034995	XLOC_002155	0.35	6.16	7.4e-05	0.0021	ITPRIPL1	inositol 1,4,5-trisphosphate receptor interacting protein-like 1
ENSBTAG00000039812	XLOC_013309	-2.14	2.25	7.4e-05	0.0021	H4	histone H4
ENSBTAG00000015361	XLOC_023195	-1.31	4.2	7.4e-05	0.0021	CNTFR	ciliary neurotrophic factor receptor
ENSBTAG00000021574	XLOC_015105	-0.42	6.2	7.4e-05	0.0021	TCF7L2	transcription factor 7-like 2 (T-cell specific, HMG-box)
ENSBTAG00000008802	XLOC_009875	-0.52	4.77	7.5e-05	0.0021	GID4	GID complex subunit 4 homolog
ENSBTAG00000010937	XLOC_024530	-0.76	2.98	7.5e-05	0.0021	APOO	apolipoprotein O
ENSBTAG00000010798	XLOC_022324	-0.69	0.46	7.5e-05	0.0021	SLC23A1	solute carrier family 23 (ascorbic acid transporter), member 1
ENSBTAG00000010389	XLOC_020647	0.82	3.69	7.5e-05	0.0021	STBD1	starch binding domain 1
ENSBTAG00000021188	XLOC_006215	-0.63	5.1	7.6e-05	0.0021	MRPL16	mitochondrial ribosomal protein L16
ENSBTAG00000005190	XLOC_003132	0.33	6.83	7.6e-05	0.0021	TSC1	tuberous sclerosis 1
ENSBTAG00000006200	XLOC_020300	-0.5	5.2	7.6e-05	0.0021	SLC25A17	solute carrier family 25 (mitochondrial carrier; peroxisomal membrane protein, 34kDa), member 17
ENSBTAG00000014247	XLOC_019633	-1.47	5.63	7.6e-05	0.0021	FAM83F	family with sequence similarity 83 member F
ENSBTAG00000016739	XLOC_007495	-1.11	6.27	7.7e-05	0.0021	RASAL1	RAS protein activator like 1 (GAP1 like)
ENSBTAG00000000087	XLOC_005571	-0.66	6.74	7.7e-05	0.0021	HSD17B12	hydroxysteroid (17-beta) dehydrogenase 12
ENSBTAG00000020530	XLOC_003300	-0.51	4.54	7.8e-05	0.0021	MTIF3	mitochondrial translational initiation factor 3
ENSBTAG00000011628	XLOC_012752	0.87	7.07	7.8e-05	0.0021	EGFR	epidermal growth factor receptor
ENSBTAG00000013147	XLOC_007210	-2.68	-0.53	7.8e-05	0.0021	NEFH	neurofilament, heavy polypeptide
ENSBTAG00000014075	XLOC_004179	-2.48	2.38	7.8e-05	0.0021	ITIH2	inter-alpha-trypsin inhibitor heavy chain 2
ENSBTAG00000005469	XLOC_022766	-0.33	7.73	7.9e-05	0.0021	CCAR2	cell cycle and apoptosis regulator 2
ENSBTAG00000000925	XLOC_020051	-0.6	4.5	7.9e-05	0.0021	GLT8D2	glycosyltransferase 8 domain containing 2
ENSBTAG00000046580	XLOC_010009	0.65	4.73	7.9e-05	0.0021	DHX58	DEXH-box helicase 58
XLOC_011646	XLOC_011646	-1.34	2.64	7.9e-05	0.0021	NA	NA
ENSBTAG00000009687	XLOC_014029	-0.35	5.21	7.9e-05	0.0021	TIMM21	translocase of inner mitochondrial membrane 21 homolog (yeast)
ENSBTAG00000014249	XLOC_006906	-0.51	8.27	8e-05	0.0021	IVNS1ABP	influenza virus NS1A binding protein
ENSBTAG00000006816	XLOC_023056	-0.5	4.64	8e-05	0.0021	ABHD17B	abhydrolase domain containing 17B
ENSBTAG00000023198	XLOC_013999	-3.18	2.25	8.1e-05	0.0022	SERPINB2	serpin peptidase inhibitor, clade B (ovalbumin), member 2
ENSBTAG00000017722	XLOC_006715	0.98	3.74	8.2e-05	0.0022	F5	coagulation factor V precursor
ENSBTAG00000015200	XLOC_001889	-0.67	3.41	8.2e-05	0.0022	L2HGDH	L-2-hydroxyglutarate dehydrogenase
ENSBTAG00000029512	XLOC_001889	-0.67	3.41	8.2e-05	0.0022	U1	U1 spliceosomal RNA
ENSBTAG00000018577	XLOC_003292	-0.82	6.55	8.2e-05	0.0022	SLC7A1	solute carrier family 7 (cationic amino acid transporter, y+ system), member 1
ENSBTAG00000019526	XLOC_012763	-0.79	8.52	8.2e-05	0.0022	CMTM6	CKLF-like MARVEL transmembrane domain containing 6
ENSBTAG00000014700	XLOC_012763	-0.79	8.52	8.2e-05	0.0022	DYNC1LI1	dynein, cytoplasmic 1, light intermediate chain 1
ENSBTAG00000009343	XLOC_002941	-1.18	7.56	8.2e-05	0.0022	AAK1	AP2 associated kinase 1
ENSBTAG00000047822	XLOC_002941	-1.18	7.56	8.2e-05	0.0022	NA	Uncharacterized protein
ENSBTAG00000025425	XLOC_022192	0.8	5.49	8.2e-05	0.0022	RAB24	RAB24, member RAS oncogene family
ENSBTAG00000016561	XLOC_014228	-0.42	4.4	8.3e-05	0.0022	NUBP2	nucleotide binding protein 2
ENSBTAG00000044111	XLOC_000095	-1.77	-1.43	8.3e-05	0.0022	EPHA6	EPH receptor A6
XLOC_011805	XLOC_011805	0.61	2.52	8.4e-05	0.0022	NA	NA
ENSBTAG00000003652	XLOC_020695	-0.35	4.98	8.5e-05	0.0022	TMEM128	transmembrane protein 128
ENSBTAG00000007492	XLOC_002639	1.03	3.58	8.5e-05	0.0022	ADAMTSL2	ADAMTS like 2
ENSBTAG00000007335	XLOC_005039	-0.62	7.62	8.5e-05	0.0022	TPD52	tumor protein D52
ENSBTAG00000020799	XLOC_002223	0.31	5.64	8.5e-05	0.0022	EXOC6B	exocyst complex component 6B
ENSBTAG00000006680	XLOC_015540	-0.9	2.65	8.5e-05	0.0022	NKIRAS1	NFKB inhibitor interacting Ras-like 1
ENSBTAG00000001513	XLOC_011192	-0.55	4.45	8.5e-05	0.0022	PDIK1L	PDLIM1 interacting kinase 1 like
XLOC_007922	XLOC_007922	-0.6	3.17	8.5e-05	0.0022	NA	NA
ENSBTAG00000009995	XLOC_011286	-0.91	6.04	8.5e-05	0.0022	CPEB4	cytoplasmic polyadenylation element binding protein 4
ENSBTAG00000007111	XLOC_010429	0.59	6.57	8.5e-05	0.0022	STEAP3	STEAP3 metalloreductase
ENSBTAG00000021360	XLOC_021102	1.39	2.77	8.7e-05	0.0022	RASGEF1C	RasGEF domain family member 1C
ENSBTAG00000016319	XLOC_009057	-0.54	3.54	8.7e-05	0.0022	CYB5D2	cytochrome b5 domain containing 2
ENSBTAG00000021204	XLOC_018768	0.57	6.19	8.7e-05	0.0023	TES	testin LIM domain protein
ENSBTAG00000035998	XLOC_012387	0.85	5.94	8.8e-05	0.0023	LOC100851864	creatine kinase B-type
ENSBTAG00000016213	XLOC_021253	-0.47	3.54	8.8e-05	0.0023	SYCE2	synaptonemal complex central element protein 2
ENSBTAG00000009187	XLOC_000011	-0.42	2.61	8.8e-05	0.0023	DNAJC28	DnaJ heat shock protein family (Hsp40) member C28
ENSBTAG00000017833	XLOC_004788	0.51	6.76	8.8e-05	0.0023	RNF19A	ring finger protein 19A, RBR E3 ubiquitin protein ligase
ENSBTAG00000021128	XLOC_021049	0.32	5.75	8.8e-05	0.0023	ADD1	adducin 1
ENSBTAG00000026916	XLOC_019804	0.48	4.63	8.9e-05	0.0023	PRR13	proline rich 13
ENSBTAG00000012135	XLOC_007361	-0.73	4.15	8.9e-05	0.0023	LARP1B	La ribonucleoprotein domain family member 1B
ENSBTAG00000018744	XLOC_010951	0.7	6.51	8.9e-05	0.0023	MGAT5	mannosyl (alpha-1,6-)-glycoprotein beta-1,6-N-acetyl-glucosaminyltransferase
ENSBTAG00000047717	XLOC_009665	0.41	4.44	9.1e-05	0.0023	FAM222B	family with sequence similarity 222 member B
ENSBTAG00000019854	XLOC_007331	-0.55	6.19	9.1e-05	0.0023	ABCE1	ATP binding cassette subfamily E member 1
ENSBTAG00000019927	XLOC_006462	0.49	6.07	9.1e-05	0.0023	CYB5R1	cytochrome b5 reductase 1
ENSBTAG00000020142	XLOC_011390	-0.64	4.86	9.2e-05	0.0023	LMBRD2	LMBR1 domain containing 2
ENSBTAG00000006082	XLOC_021255	0.67	5.58	9.3e-05	0.0023	DNASE2	deoxyribonuclease II, lysosomal
ENSBTAG00000019569	XLOC_016755	0.93	8.09	9.4e-05	0.0024	CD151	CD151 molecule (Raph blood group)
ENSBTAG00000002390	XLOC_019866	-2.31	1.94	9.4e-05	0.0024	CCDC184	coiled-coil domain containing 184
ENSBTAG00000011125	XLOC_021893	0.42	7.12	9.5e-05	0.0024	MYO9B	myosin IXB
ENSBTAG00000020752	XLOC_022674	-0.77	4.47	9.5e-05	0.0024	CEP78	centrosomal protein 78kDa
ENSBTAG00000016951	XLOC_011091	0.34	6.73	9.6e-05	0.0024	WDFY1	WD repeat and FYVE domain containing 1
ENSBTAG00000016335	XLOC_015281	-0.96	2.79	9.6e-05	0.0024	NPM3	nucleophosmin/nucleoplasmin 3
ENSBTAG00000001419	XLOC_021294	-0.37	4.78	9.6e-05	0.0024	MRPL4	mitochondrial ribosomal protein L4
ENSBTAG00000008302	XLOC_018244	-0.44	5.36	9.7e-05	0.0024	RINT1	RAD50 interactor 1
ENSBTAG00000007272	XLOC_007437	-0.58	6.41	9.7e-05	0.0024	ATP6V0A2	ATPase, H+ transporting, lysosomal V0 subunit a2
ENSBTAG00000018880	XLOC_009741	-1.29	0.86	9.8e-05	0.0024	TRPV1	transient receptor potential cation channel, subfamily V, member 1
ENSBTAG00000011215	XLOC_007963	0.74	8.55	9.8e-05	0.0024	ACTN4	actinin alpha 4
ENSBTAG00000013215	XLOC_011050	-0.43	4.96	9.8e-05	0.0024	MREG	melanoregulin
ENSBTAG00000006821	XLOC_011050	-0.43	4.96	9.8e-05	0.0024	PECR	peroxisomal trans-2-enoyl-CoA reductase
ENSBTAG00000011154	XLOC_002462	0.87	6.66	9.8e-05	0.0024	SDC1	syndecan 1
ENSBTAG00000008493	XLOC_023184	-2.38	3.77	9.9e-05	0.0025	AQP3	aquaporin 3 (Gill blood group)
ENSBTAG00000001852	XLOC_007760	-1.12	3.32	0.0001	0.0025	BREH1	retinyl ester hydrolase type 1
ENSBTAG00000008068	XLOC_002302	-0.62	6.56	0.0001	0.0025	ERLEC1	endoplasmic reticulum lectin 1
ENSBTAG00000016795	XLOC_020611	0.38	5.98	0.0001	0.0025	RUFY3	RUN and FYVE domain containing 3
ENSBTAG00000015291	XLOC_010386	-0.39	5.7	0.0001	0.0025	ORC4	origin recognition complex subunit 4
ENSBTAG00000020304	XLOC_015311	-0.25	6.92	0.0001	0.0025	MTG1	mitochondrial ribosome-associated GTPase 1
ENSBTAG00000018321	XLOC_015311	-0.25	6.92	0.0001	0.0025	PAOX	polyamine oxidase (exo-N4-amino)
ENSBTAG00000011467	XLOC_016665	0.83	3.63	0.0001	0.0025	BATF2	basic leucine zipper transcription factor, ATF-like 2
ENSBTAG00000027182	XLOC_006985	-0.97	4.43	0.0001	0.0025	NR3C2	nuclear receptor subfamily 3 group C member 2
ENSBTAG00000031185	XLOC_002970	-0.67	6.66	0.0001	0.0025	ATRAID	all-trans retinoic acid induced differentiation factor
ENSBTAG00000017894	XLOC_002970	-0.67	6.66	0.0001	0.0025	CAD	carbamoyl-phosphate synthetase 2, aspartate transcarbamylase, and dihydroorotase
ENSBTAG00000047499	XLOC_011444	-1.2	6.35	0.0001	0.0025	IRX2	iroquois homeobox 2
ENSBTAG00000006730	XLOC_007250	-2.05	3.25	0.0001	0.0025	SUSD2	sushi domain containing 2
ENSBTAG00000020895	XLOC_015251	2.12	3.63	0.0001	0.0025	NA	NA
ENSBTAG00000011257	XLOC_015452	0.54	6.91	0.0001	0.0025	ASAH1	N-acylsphingosine amidohydrolase (acid ceramidase) 1
ENSBTAG00000005238	XLOC_010411	-1.68	0.78	0.0001	0.0025	NCKAP5	NCK associated protein 5
ENSBTAG00000032660	XLOC_020903	0.52	4.19	0.0001	0.0025	CHIC2	cysteine rich hydrophobic domain 2
ENSBTAG00000004600	XLOC_025003	0.21	7.17	0.0001	0.0025	OTUD5	OTU deubiquitinase 5
ENSBTAG00000004597	XLOC_025003	0.21	7.17	0.0001	0.0025	PIM2	Pim-2 proto-oncogene, serine/threonine kinase
ENSBTAG00000009958	XLOC_023176	-0.56	5.35	0.0001	0.0025	TRIM35	tripartite motif containing 35
ENSBTAG00000021869	XLOC_018277	-0.57	5.1	0.0001	0.0025	THAP5	THAP domain containing 5
ENSBTAG00000016085	XLOC_024797	-0.48	6.59	0.0001	0.0025	IRAK1	interleukin 1 receptor associated kinase 1
ENSBTAG00000023831	XLOC_005537	-0.49	2.48	0.0001	0.0025	ELP4	elongator acetyltransferase complex subunit 4
ENSBTAG00000019788	XLOC_020243	0.94	4.39	0.00011	0.0025	TEAD4	TEA domain family member 4
ENSBTAG00000029797	XLOC_017189	-0.51	7.6	0.00011	0.0026	MIR186	microRNA 186
ENSBTAG00000002627	XLOC_017189	-0.51	7.6	0.00011	0.0026	ZRANB2	zinc finger, RAN-binding domain containing 2
ENSBTAG00000010144	XLOC_020059	-0.59	3.59	0.00011	0.0026	MTERF2	mitochondrial transcription termination factor 2
ENSBTAG00000015794	XLOC_016875	-1.01	5.76	0.00011	0.0026	NES	nestin
ENSBTAG00000010810	XLOC_003125	-0.42	4.96	0.00011	0.0026	UCK1	uridine-cytidine kinase 1
ENSBTAG00000000801	XLOC_008851	-0.47	4.21	0.00011	0.0026	ZNF583	zinc finger protein 583
ENSBTAG00000021253	XLOC_000944	-0.61	2.88	0.00011	0.0026	PRDM15	PR domain containing 15
XLOC_012330	XLOC_012330	-0.6	5.49	0.00011	0.0026	NA	NA
ENSBTAG00000007196	XLOC_005246	1.02	8.51	0.00011	0.0026	TAGLN	transgelin
ENSBTAG00000005751	XLOC_001872	-0.35	5.22	0.00011	0.0026	CDAN1	codanin 1
ENSBTAG00000017831	XLOC_015491	0.3	7.24	0.00011	0.0026	ERLIN2	ER lipid raft associated 2
ENSBTAG00000044033	XLOC_022453	-0.9	3.47	0.00011	0.0026	EDIL3	EGF like repeats and discoidin domains 3
ENSBTAG00000019960	XLOC_000391	-0.75	5.94	0.00011	0.0026	TM4SF18	transmembrane 4 L six family member 18
ENSBTAG00000019801	XLOC_017236	-0.54	1.45	0.00011	0.0026	LOC615989	protein FAM151A
ENSBTAG00000046509	XLOC_017706	-1.38	3.65	0.00011	0.0026	FAM46C	family with sequence similarity 46 member C
ENSBTAG00000009522	XLOC_020475	-0.34	6.2	0.00011	0.0026	EIF4E	eukaryotic translation initiation factor 4E
ENSBTAG00000016666	XLOC_013987	-0.55	6.77	0.00011	0.0026	KIAA1468	KIAA1468 ortholog
ENSBTAG00000009646	XLOC_021439	-0.61	6.7	0.00011	0.0026	ALDH7A1	aldehyde dehydrogenase 7 family member A1
ENSBTAG00000018598	XLOC_008536	1.15	5.48	0.00011	0.0026	HSPB6	heat shock protein family B (small) member 6
ENSBTAG00000047428	XLOC_006954	0.52	4.31	0.00011	0.0026	ZNF281	zinc finger protein 281
ENSBTAG00000026199	XLOC_014555	0.62	10.55	0.00011	0.0026	ACTB	actin, beta
ENSBTAG00000020527	XLOC_011033	-0.99	9.61	0.00011	0.0026	IDH1	isocitrate dehydrogenase 1 (NADP+)
ENSBTAG00000009647	XLOC_022157	-0.6	6.14	0.00011	0.0026	PHAX	phosphorylated adaptor for RNA export
ENSBTAG00000006392	XLOC_002128	-0.51	4.65	0.00011	0.0026	TTC7B	tetratricopeptide repeat domain 7B
ENSBTAG00000002848	XLOC_006555	-0.74	3.93	0.00011	0.0026	C16H1orf74	chromosome 16 open reading frame, human C1orf74
ENSBTAG00000014766	XLOC_009544	-0.31	8.43	0.00011	0.0026	SRSF1	serine/arginine-rich splicing factor 1
ENSBTAG00000013414	XLOC_018848	0.46	5.28	0.00011	0.0026	BLVRA	biliverdin reductase A
ENSBTAG00000011946	XLOC_006524	-0.66	4.58	0.00012	0.0026	C16H1orf27	chromosome 16 open reading frame, human C1orf27
ENSBTAG00000021373	XLOC_002615	-0.35	4.64	0.00012	0.0026	GTF3C5	general transcription factor IIIC subunit 5
XLOC_004174	XLOC_004174	-3.27	-1.21	0.00012	0.0026	NA	NA
ENSBTAG00000040042	XLOC_009478	1.51	-0.59	0.00012	0.0027	GRIN2C	glutamate receptor, ionotropic, N-methyl D-aspartate 2C
ENSBTAG00000039591	XLOC_022450	-0.53	6.53	0.00012	0.0027	TMEM167A	transmembrane protein 167A
ENSBTAG00000011765	XLOC_020173	0.65	7.23	0.00012	0.0027	GABARAPL1	GABA(A) receptor-associated protein like 1
ENSBTAG00000015212	XLOC_000547	0.47	5.05	0.00012	0.0027	IFNAR2	interferon (alpha, beta and omega) receptor 2
ENSBTAG00000011934	XLOC_001660	-1.2	4.7	0.00012	0.0027	PCK2	phosphoenolpyruvate carboxykinase 2 (mitochondrial)
ENSBTAG00000004442	XLOC_013178	-1.06	6.91	0.00012	0.0027	AGPAT1	1-acylglycerol-3-phosphate O-acyltransferase 1
ENSBTAG00000013329	XLOC_021902	-0.74	5.8	0.00012	0.0027	AP1M1	adaptor related protein complex 1 mu 1 subunit
ENSBTAG00000007531	XLOC_019401	0.79	3.56	0.00012	0.0027	NCF4	neutrophil cytosolic factor 4
ENSBTAG00000010653	XLOC_002583	-0.85	5.66	0.00012	0.0027	FAM73B	family with sequence similarity 73 member B
ENSBTAG00000022150	XLOC_024588	1.67	8.58	0.00012	0.0027	MXRA5	matrix-remodelling associated 5
ENSBTAG00000005958	XLOC_022786	0.52	6.51	0.00012	0.0027	PTK2B	protein tyrosine kinase 2 beta
ENSBTAG00000003418	XLOC_025051	0.59	8.69	0.00012	0.0027	MSN	moesin
ENSBTAG00000013744	XLOC_021712	0.83	7.29	0.00012	0.0027	SYNPO	synaptopodin
ENSBTAG00000001420	XLOC_004276	0.72	7.83	0.00012	0.0027	ABHD12	abhydrolase domain containing 12
ENSBTAG00000005678	XLOC_007431	-1	6.66	0.00012	0.0027	AACS	acetoacetyl-CoA synthetase
ENSBTAG00000004291	XLOC_024628	0.52	5.82	0.00012	0.0027	2018-09-06	septin 6
ENSBTAG00000005030	XLOC_014770	-0.27	4.46	0.00012	0.0027	INO80E	INO80 complex subunit E
ENSBTAG00000012584	XLOC_018077	1.43	1.56	0.00012	0.0027	GJB3	gap junction protein beta 3
ENSBTAG00000016315	XLOC_008356	0.8	7.23	0.00012	0.0027	COTL1	coactosin-like F-actin binding protein 1
ENSBTAG00000015434	XLOC_003795	0.59	7.56	0.00012	0.0027	DSTN	destrin (actin depolymerizing factor)
XLOC_008963	XLOC_008963	0.35	6.86	0.00012	0.0027	NA	NA
ENSBTAG00000009693	XLOC_014997	-0.37	5.86	0.00013	0.0028	TBC1D12	TBC1 domain family member 12
ENSBTAG00000006712	XLOC_023312	0.21	7.17	0.00013	0.0028	KIAA0368	KIAA0368 ortholog
ENSBTAG00000042134	XLOC_005827	-1.01	0.61	0.00013	0.0028	SNORD14	Small nucleolar RNA SNORD14
ENSBTAG00000008731	XLOC_015350	-0.36	6.62	0.00013	0.0028	PRDX3	peroxiredoxin 3
ENSBTAG00000007007	XLOC_012074	-0.32	4.88	0.00013	0.0028	WDR20	WD repeat domain 20
ENSBTAG00000011390	XLOC_010625	-1.57	-0.47	0.00013	0.0028	CHRND	cholinergic receptor, nicotinic delta
ENSBTAG00000005412	XLOC_013974	0.84	7.43	0.00013	0.0029	NEDD4L	neural precursor cell expressed, developmentally down-regulated 4-like, E3 ubiquitin protein ligase
ENSBTAG00000011437	XLOC_000968	-0.95	4.53	0.00013	0.0029	NA	Uncharacterized protein
ENSBTAG00000018404	XLOC_015190	-0.61	4.55	0.00013	0.0029	PRKG1	protein kinase, cGMP-dependent, type I
ENSBTAG00000013899	XLOC_003849	-0.56	6.84	0.00013	0.0029	LARP4B	La ribonucleoprotein domain family member 4B
ENSBTAG00000011932	XLOC_006522	1.56	3.17	0.00013	0.0029	PRG4	proteoglycan 4
ENSBTAG00000012251	XLOC_015725	-0.75	5.2	0.00013	0.0029	MTR	5-methyltetrahydrofolate-homocysteine methyltransferase
ENSBTAG00000016820	XLOC_025216	-2.47	6.69	0.00013	0.0029	BDA20	major allergen BDA20
ENSBTAG00000046084	XLOC_025216	-2.47	6.69	0.00013	0.0029	MGC151921	odorant-binding protein-like
ENSBTAG00000038640	XLOC_012795	-0.59	4.67	0.00013	0.0029	HIGD1A	HIG1 hypoxia inducible domain family member 1A
ENSBTAG00000011045	XLOC_011510	-0.37	4.86	0.00013	0.0029	MRPS36	mitochondrial ribosomal protein S36
ENSBTAG00000012222	XLOC_008324	-2.49	0.75	0.00014	0.003	FA2H	fatty acid 2-hydroxylase
ENSBTAG00000020665	XLOC_023143	-1.38	1.99	0.00014	0.003	GFRA2	GDNF family receptor alpha 2
ENSBTAG00000000037	XLOC_011523	-0.32	3.8	0.00014	0.003	CWC27	CWC27 spliceosome associated protein homolog
ENSBTAG00000008527	XLOC_004062	-0.41	9.19	0.00014	0.003	SRSF6	serine/arginine-rich splicing factor 6
ENSBTAG00000021334	XLOC_014148	-0.54	5.89	0.00014	0.003	C24H18orf32	chromosome 24 open reading frame, human C18orf32
ENSBTAG00000011239	XLOC_012184	0.47	5.75	0.00014	0.003	SEC11A	SEC11 homolog A, signal peptidase complex subunit
XLOC_000013	XLOC_000013	-0.92	2.16	0.00014	0.003	NA	NA
ENSBTAG00000004718	XLOC_019205	-0.5	4.19	0.00014	0.003	PUS7L	pseudouridylate synthase 7-like
ENSBTAG00000018631	XLOC_003557	-0.37	6.64	0.00014	0.003	SAP18	Sin3A associated protein 18kDa
ENSBTAG00000004952	XLOC_006247	-1.42	7.84	0.00014	0.003	MFSD4	major facilitator superfamily domain containing 4
ENSBTAG00000000809	XLOC_011643	-1.13	6.44	0.00014	0.003	IRX1	iroquois homeobox 1
ENSBTAG00000012632	XLOC_021952	-0.63	5.83	0.00014	0.003	TECR	trans-2,3-enoyl-CoA reductase
ENSBTAG00000007884	XLOC_009167	-1.06	7.39	0.00014	0.003	SREBF1	sterol regulatory element binding transcription factor 1
ENSBTAG00000019246	XLOC_005285	-0.89	7.01	0.00014	0.003	SC5D	sterol-C5-desaturase
ENSBTAG00000008091	XLOC_016956	-1.09	5.71	0.00014	0.003	SELENBP1	selenium binding protein 1
ENSBTAG00000018339	XLOC_009909	-0.58	4.93	0.00014	0.003	ATP5G1	ATP synthase, H+ transporting, mitochondrial Fo complex subunit C1 (subunit 9)
ENSBTAG00000005661	XLOC_001276	-0.52	5.94	0.00014	0.003	SNAP23	synaptosome associated protein 23kDa
ENSBTAG00000027711	XLOC_008562	0.6	1.77	0.00014	0.0031	YIF1B	Yip1 interacting factor homolog B, membrane trafficking protein
ENSBTAG00000012989	XLOC_006178	0.63	3.87	0.00015	0.0031	UBE2L6	ubiquitin conjugating enzyme E2L 6
ENSBTAG00000016352	XLOC_021247	-0.42	4.62	0.00015	0.0031	STX10	syntaxin 10
ENSBTAG00000012350	XLOC_021757	0.52	7.04	0.00015	0.0031	MAT2B	methionine adenosyltransferase II, beta
ENSBTAG00000019085	XLOC_011869	-0.79	6.41	0.00015	0.0031	SRP54	signal recognition particle 54kDa
ENSBTAG00000033515	XLOC_013028	-0.85	4.27	0.00015	0.0031	NA	NA
ENSBTAG00000046193	XLOC_013028	-0.85	4.27	0.00015	0.0031	NA	Uncharacterized protein
XLOC_003728	XLOC_003728	-0.72	4.4	0.00015	0.0031	NA	NA
ENSBTAG00000017077	XLOC_023240	1.1	6.48	0.00015	0.0031	CTSV	cathepsin V
ENSBTAG00000002643	XLOC_013435	-0.3	6.49	0.00015	0.0031	VPS52	VPS52 GARP complex subunit
ENSBTAG00000011105	XLOC_019197	-0.58	8.1	0.00015	0.0032	SLC38A2	solute carrier family 38 member 2
ENSBTAG00000007361	XLOC_016661	0.42	5.61	0.00015	0.0032	EHD1	EH domain containing 1
ENSBTAG00000017087	XLOC_009163	-0.29	5.96	0.00015	0.0032	TOP3A	topoisomerase (DNA) III alpha
ENSBTAG00000038124	XLOC_017505	-1.72	11.05	0.00015	0.0032	FCGR2A	Fc fragment of IgG receptor IIa
ENSBTAG00000021842	XLOC_017505	-1.72	11.05	0.00015	0.0032	FCGR2B	Fc fragment of IgG receptor IIb
ENSBTAG00000044173	XLOC_002379	-0.6	4.89	0.00015	0.0032	EHBP1	EH domain binding protein 1
ENSBTAG00000017875	XLOC_016810	0.34	7.86	0.00015	0.0032	ARHGAP30	Rho GTPase activating protein 30
ENSBTAG00000017873	XLOC_016810	0.34	7.86	0.00015	0.0032	USF1	upstream transcription factor 1
ENSBTAG00000017877	XLOC_016810	0.34	7.86	0.00015	0.0032	NECTIN4	poliovirus receptor-related 4
ENSBTAG00000017856	XLOC_016810	0.34	7.86	0.00015	0.0032	TSTD1	thiosulfate sulfurtransferase (rhodanese)-like domain containing 1
ENSBTAG00000047997	XLOC_024595	-0.5	3.95	0.00015	0.0032	PRPS2	phosphoribosyl pyrophosphate synthetase 2
ENSBTAG00000018062	XLOC_011129	0.45	6.44	0.00015	0.0032	KIAA1522	KIAA1522 ortholog
ENSBTAG00000011415	XLOC_022318	-0.41	8.61	0.00015	0.0032	ETF1	eukaryotic translation termination factor 1
ENSBTAG00000011419	XLOC_022318	-0.41	8.61	0.00015	0.0032	HSPA9	heat shock protein family A (Hsp70) member 9
ENSBTAG00000015221	XLOC_000909	-0.79	5.47	0.00015	0.0032	PCCB	propionyl-CoA carboxylase beta subunit
ENSBTAG00000013982	XLOC_001637	-0.5	6.55	0.00016	0.0032	UACA	uveal autoantigen with coiled-coil domains and ankyrin repeats
ENSBTAG00000011625	XLOC_011209	-0.95	2.69	0.00016	0.0032	NA	NA
ENSBTAG00000018175	XLOC_010114	-0.33	5.06	0.00016	0.0032	HEXDC	hexosaminidase (glycosyl hydrolase family 20, catalytic domain) containing
ENSBTAG00000020780	XLOC_022265	0.68	7.49	0.00016	0.0032	SBNO2	strawberry notch homolog 2 (Drosophila)
XLOC_009547	XLOC_009547	-4.55	0.69	0.00016	0.0032	NA	NA
ENSBTAG00000006078	XLOC_003722	0.71	4.46	0.00016	0.0032	IL15RA	interleukin 15 receptor subunit alpha
ENSBTAG00000003422	XLOC_004250	-0.4	7.66	0.00016	0.0033	SNX5	sorting nexin 5
ENSBTAG00000045067	XLOC_009951	-0.28	5.69	0.00016	0.0033	SNORD124	Small nucleolar RNA SNORD124
ENSBTAG00000021468	XLOC_009951	-0.28	5.69	0.00016	0.0033	MED24	mediator complex subunit 24
ENSBTAG00000012803	XLOC_001554	-0.31	5.44	0.00016	0.0033	SRP19	signal recognition particle 19kDa
ENSBTAG00000027181	XLOC_014082	0.51	6.44	0.00016	0.0033	LAMA3	laminin subunit alpha 3
ENSBTAG00000014958	XLOC_018247	-0.78	5.31	0.00016	0.0033	PRKAR2B	protein kinase, cAMP-dependent, regulatory subunit type II beta
ENSBTAG00000002000	XLOC_005769	-0.93	3.91	0.00016	0.0033	TIMM8B	translocase of inner mitochondrial membrane 8 homolog B (yeast)
ENSBTAG00000006702	XLOC_004765	0.49	8.52	0.00016	0.0033	EIF3E	eukaryotic translation initiation factor 3 subunit E
ENSBTAG00000005376	XLOC_023897	0.37	6.24	0.00017	0.0034	FBXO30	F-box protein 30
ENSBTAG00000045906	XLOC_023897	0.37	6.24	0.00017	0.0034	NA	NA
ENSBTAG00000012794	XLOC_020046	-3.17	6.37	0.00017	0.0034	PAH	phenylalanine hydroxylase
ENSBTAG00000015205	XLOC_002864	0.57	5.43	0.00017	0.0034	NCK2	NCK adaptor protein 2
ENSBTAG00000001470	XLOC_014481	0.42	4.91	0.00017	0.0034	DTX2	deltex 2, E3 ubiquitin ligase
ENSBTAG00000021430	XLOC_014481	0.42	4.91	0.00017	0.0034	UPK3B	uroplakin 3B
ENSBTAG00000008185	XLOC_008652	0.8	1.63	0.00017	0.0034	RTN2	reticulon 2
ENSBTAG00000008711	XLOC_017463	0.56	3.9	0.00017	0.0034	BOK	BCL2-related ovarian killer
ENSBTAG00000005863	XLOC_019096	0.26	6.17	0.00017	0.0034	ATF7	activating transcription factor 7
ENSBTAG00000011319	XLOC_001325	-0.46	7.11	0.00017	0.0034	SLTM	SAFB-like, transcription modulator
ENSBTAG00000013108	XLOC_002735	-1	4.56	0.00017	0.0034	HK2	hexokinase 2
XLOC_010151	XLOC_010151	-2.11	-0.52	0.00017	0.0034	NA	NA
ENSBTAG00000026326	XLOC_014783	0.54	4.87	0.00017	0.0035	SPN	sialophorin
ENSBTAG00000005795	XLOC_015375	0.32	6.15	0.00017	0.0035	DHX32	DEAH-box helicase 32 (putative)
ENSBTAG00000007651	XLOC_011800	0.74	3.47	0.00017	0.0035	TARSL2	threonyl-tRNA synthetase-like 2
ENSBTAG00000007062	XLOC_011052	1.29	7.07	0.00017	0.0035	IGFBP5	insulin like growth factor binding protein 5
ENSBTAG00000021935	XLOC_002897	-0.47	6.12	0.00017	0.0035	ELMOD3	ELMO/CED-12 domain containing 3
ENSBTAG00000031656	XLOC_017083	-0.31	5.98	0.00017	0.0035	TAF13	TATA-box binding protein associated factor 13
ENSBTAG00000020384	XLOC_017083	-0.31	5.98	0.00017	0.0035	WDR47	WD repeat domain 47
ENSBTAG00000006287	XLOC_013374	0.63	6.98	0.00018	0.0035	NEDD9	neural precursor cell expressed, developmentally down-regulated 9
ENSBTAG00000001505	XLOC_021048	-1.01	5.27	0.00018	0.0035	GRK4	G protein-coupled receptor kinase 4
ENSBTAG00000027728	XLOC_022493	-0.76	5.72	0.00018	0.0035	NUDT12	nudix hydrolase 12
ENSBTAG00000026114	XLOC_017428	-0.69	5.68	0.00018	0.0035	UBE2F	ubiquitin conjugating enzyme E2F (putative)
ENSBTAG00000004995	XLOC_018173	-0.46	5.62	0.00018	0.0035	C1GALT1	core 1 synthase, glycoprotein-N-acetylgalactosamine 3-beta-galactosyltransferase 1
ENSBTAG00000021374	XLOC_021251	-0.5	5.57	0.00018	0.0035	FARSA	phenylalanyl-tRNA synthetase alpha subunit
ENSBTAG00000046391	XLOC_001641	-2.51	4.32	0.00018	0.0035	GRAMD2	GRAM domain containing 2
ENSBTAG00000005178	XLOC_007176	-0.65	3.04	0.00018	0.0035	MMAB	methylmalonic aciduria (cobalamin deficiency) cblB type
ENSBTAG00000019545	XLOC_003309	-0.76	7.18	0.00018	0.0035	SPATA13	spermatogenesis associated 13
ENSBTAG00000009155	XLOC_012775	-2.42	1.21	0.00018	0.0035	SCN5A	sodium channel, voltage gated, type V alpha subunit
ENSBTAG00000007829	XLOC_019104	-0.47	5.63	0.00018	0.0035	CSAD	cysteine sulfinic acid decarboxylase
ENSBTAG00000001931	XLOC_019719	-0.63	6.95	0.00018	0.0035	TRABD	TraB domain containing
ENSBTAG00000009297	XLOC_019719	-0.63	6.95	0.00018	0.0035	PANX2	pannexin 2
ENSBTAG00000001803	XLOC_023800	-1.13	3.2	0.00018	0.0035	FHL5	four and a half LIM domains 5
ENSBTAG00000046003	XLOC_016981	-1.25	2.62	0.00018	0.0035	LOC788724	histone H2A type 2-A
ENSBTAG00000024482	XLOC_006480	-0.66	6.14	0.00018	0.0036	RABGAP1L	RAB GTPase activating protein 1-like
ENSBTAG00000002070	XLOC_008053	1.51	2.64	0.00018	0.0036	KLC3	kinesin light chain 3
ENSBTAG00000031890	XLOC_015163	0.26	6.68	0.00018	0.0036	DOCK1	dedicator of cytokinesis 1
XLOC_024749	XLOC_024749	-2.69	-1.12	0.00019	0.0036	NA	NA
ENSBTAG00000030543	XLOC_008710	-0.98	4.31	0.00019	0.0036	SLC6A16	solute carrier family 6 member 16
ENSBTAG00000000595	XLOC_022051	-1.58	1.38	0.00019	0.0036	FBN3	fibrillin 3
ENSBTAG00000020713	XLOC_023506	1.06	0.69	0.00019	0.0036	BACH2	BTB and CNC homology 1, basic leucine zipper transcription factor 2
ENSBTAG00000014252	XLOC_003687	-1.9	5.51	0.00019	0.0036	SPTLC3	serine palmitoyltransferase long chain base subunit 3
ENSBTAG00000006928	XLOC_015368	-0.69	8.21	0.00019	0.0036	OAT	ornithine aminotransferase
ENSBTAG00000007718	XLOC_013901	0.78	5.42	0.00019	0.0036	TGIF1	TGFB-induced factor homeobox 1
ENSBTAG00000010279	XLOC_008950	0.93	3.05	0.00019	0.0037	DUSP14	dual specificity phosphatase 14
ENSBTAG00000011913	XLOC_020058	0.78	5.78	0.00019	0.0037	CKAP4	cytoskeleton-associated protein 4
ENSBTAG00000000773	XLOC_016256	-0.32	5.11	0.00019	0.0037	LOC101907544	tetratricopeptide repeat protein 9C-like
ENSBTAG00000006209	XLOC_004748	-0.53	6.14	0.00019	0.0037	EXT1	exostosin glycosyltransferase 1
ENSBTAG00000006818	XLOC_024162	0.37	4.6	0.00019	0.0037	TMEM185A	transmembrane protein 185A
ENSBTAG00000002484	XLOC_014596	-0.45	5.29	0.00019	0.0037	NARFL	nuclear prelamin A recognition factor-like
ENSBTAG00000002738	XLOC_022009	0.53	4.85	0.00019	0.0037	S1PR2	sphingosine-1-phosphate receptor 2
ENSBTAG00000004823	XLOC_002884	-0.31	4.22	0.0002	0.0037	MRPL35	mitochondrial ribosomal protein L35
ENSBTAG00000046886	XLOC_013398	0.81	4.91	0.0002	0.0037	TUBB2A	tubulin beta 2A class IIa
ENSBTAG00000003033	XLOC_023262	-1.33	4.25	0.0002	0.0037	GADD45G	growth arrest and DNA damage inducible gamma
ENSBTAG00000012107	XLOC_015258	0.33	6.39	0.0002	0.0037	SLC25A28	solute carrier family 25 (mitochondrial iron transporter), member 28
ENSBTAG00000013861	XLOC_002798	-0.75	4.86	0.0002	0.0038	SLC8A1	solute carrier family 8 (sodium/calcium exchanger), member 1
ENSBTAG00000000793	XLOC_006512	1.08	5.57	0.0002	0.0038	LAMC2	laminin subunit gamma 2
ENSBTAG00000039556	XLOC_009505	-1.21	5.93	0.0002	0.0038	WIPI1	WD repeat domain, phosphoinositide interacting 1
XLOC_012789	XLOC_012789	0.68	2.51	0.0002	0.0038	NA	NA
XLOC_003691	XLOC_003691	-0.78	0.83	0.0002	0.0038	NA	NA
ENSBTAG00000048091	XLOC_002619	-5.92	3.51	0.0002	0.0038	NA	Uncharacterized protein
ENSBTAG00000010309	XLOC_014753	0.25	6.83	0.0002	0.0038	XPO6	exportin 6
ENSBTAG00000020109	XLOC_014655	-0.24	5.56	0.0002	0.0038	TRAP1	TNF receptor-associated protein 1
ENSBTAG00000006335	XLOC_019274	0.42	7.05	0.0002	0.0038	STAT6	signal transducer and activator of transcription 6, interleukin-4 induced
ENSBTAG00000015107	XLOC_017052	-1.89	8.12	0.0002	0.0038	SLC16A1	solute carrier family 16 (monocarboxylate transporter), member 1
XLOC_016762	XLOC_016762	0.7	4.55	0.0002	0.0038	NA	NA
ENSBTAG00000018747	XLOC_017930	-1.32	4.65	0.0002	0.0038	PRKAA2	protein kinase, AMP-activated, alpha 2 catalytic subunit
ENSBTAG00000005654	XLOC_002902	0.75	9.16	0.00021	0.0038	TMSB10	thymosin beta 10
ENSBTAG00000009231	XLOC_024176	-1	5.13	0.00021	0.0038	NSDHL	NAD(P) dependent steroid dehydrogenase-like
ENSBTAG00000011514	XLOC_010585	-0.36	4.45	0.00021	0.0039	MRPL44	mitochondrial ribosomal protein L44
ENSBTAG00000000995	XLOC_023700	-0.83	7.17	0.00021	0.0039	FAM46A	family with sequence similarity 46 member A
ENSBTAG00000025046	XLOC_009872	-0.4	6.6	0.00021	0.0039	ALKBH5	alkB homolog 5, RNA demethylase
ENSBTAG00000020410	XLOC_023801	-0.67	5.74	0.00021	0.0039	UFL1	UFM1-specific ligase 1
ENSBTAG00000027446	XLOC_004229	0.43	6.04	0.00021	0.0039	RSU1	Ras suppressor protein 1
ENSBTAG00000002481	XLOC_014211	-0.85	1.63	0.00021	0.0039	HAGHL	hydroxyacylglutathione hydrolase-like
ENSBTAG00000009469	XLOC_011312	-0.56	5.51	0.00021	0.0039	SREK1IP1	SREK1-interacting protein 1
ENSBTAG00000012998	XLOC_001405	-0.33	5.88	0.00021	0.0039	NAA30	N(alpha)-acetyltransferase 30, NatC catalytic subunit
ENSBTAG00000010444	XLOC_019967	1.5	8.6	0.00021	0.0039	ERBB3	erb-b2 receptor tyrosine kinase 3
ENSBTAG00000020742	XLOC_014838	-1.6	-0.58	0.00021	0.0039	FZD9	frizzled class receptor 9
ENSBTAG00000019929	XLOC_010806	0.66	8.38	0.00021	0.0039	ITGAV	integrin subunit alpha V
ENSBTAG00000009579	XLOC_011186	-0.52	4.96	0.00021	0.0039	CEP85	centrosomal protein 85kDa
ENSBTAG00000011836	XLOC_023246	-1.81	1.85	0.00022	0.004	OMD	osteomodulin
ENSBTAG00000017624	XLOC_018098	1.2	3.28	0.00022	0.004	RAB17	RAB17, member RAS oncogene family
ENSBTAG00000031777	XLOC_006042	0.57	5.01	0.00022	0.004	GDPD5	glycerophosphodiester phosphodiesterase domain containing 5
ENSBTAG00000003424	XLOC_018647	-0.33	5.11	0.00022	0.004	BET1	Bet1 golgi vesicular membrane trafficking protein
ENSBTAG00000010904	XLOC_014775	0.59	8.03	0.00022	0.004	PAGR1	PAXIP1 associated glutamate-rich protein 1
ENSBTAG00000046752	XLOC_014775	0.59	8.03	0.00022	0.004	NA	NA
ENSBTAG00000007952	XLOC_014775	0.59	8.03	0.00022	0.004	MVP	major vault protein
ENSBTAG00000017095	XLOC_001611	-0.58	5.79	0.00022	0.004	DENND4A	DENN/MADD domain containing 4A
ENSBTAG00000000974	XLOC_023242	-0.48	6.67	0.00022	0.0041	IARS	isoleucyl-tRNA synthetase
ENSBTAG00000007763	XLOC_002387	-1.09	5.16	0.00022	0.0041	SLC1A4	solute carrier family 1 (glutamate/neutral amino acid transporter), member 4
ENSBTAG00000033089	XLOC_004233	0.55	3.33	0.00022	0.0041	HACD1	3-hydroxyacyl-CoA dehydratase 1
ENSBTAG00000017287	XLOC_019357	0.38	5.17	0.00022	0.0041	DRAM1	DNA damage regulated autophagy modulator 1
XLOC_024688	XLOC_024688	-0.58	5.84	0.00022	0.0041	NA	NA
ENSBTAG00000009064	XLOC_019402	-2.11	10.13	0.00023	0.0041	CSF2RB	colony stimulating factor 2 receptor beta common subunit
ENSBTAG00000005351	XLOC_003515	-0.39	3.68	0.00023	0.0041	RFXAP	regulatory factor X associated protein
ENSBTAG00000018405	XLOC_019942	-0.57	5.73	0.00023	0.0041	MARS	methionyl-tRNA synthetase
ENSBTAG00000045737	XLOC_007892	-3.4	3.17	0.00023	0.0041	LOC785756	androgen binding protein beta-like
ENSBTAG00000001306	XLOC_022650	-0.55	4.25	0.00023	0.0041	FXN	frataxin
ENSBTAG00000044106	XLOC_004949	0.88	4.69	0.00023	0.0041	SPIDR	scaffolding protein involved in DNA repair
ENSBTAG00000015113	XLOC_017338	-1.13	7.12	0.00023	0.0042	CITED4	Cbp/p300-interacting transactivator, with Glu/Asp rich carboxy-terminal domain, 4
ENSBTAG00000008313	XLOC_012743	-1.36	3.59	0.00023	0.0042	KLF15	Kruppel-like factor 15
ENSBTAG00000014722	XLOC_023119	0.27	4.17	0.00023	0.0042	TSTD2	thiosulfate sulfurtransferase (rhodanese)-like domain containing 2
ENSBTAG00000026232	XLOC_004810	0.52	7.32	0.00023	0.0042	TP53INP1	tumor protein p53 inducible nuclear protein 1
ENSBTAG00000005186	XLOC_004088	0.66	5.02	0.00023	0.0042	DBNDD2	dysbindin (dystrobrevin binding protein 1) domain containing 2
ENSBTAG00000045789	XLOC_006404	-0.65	2.54	0.00023	0.0042	TNNT2	troponin T type 2 (cardiac)
ENSBTAG00000009780	XLOC_014823	-0.43	8.39	0.00023	0.0042	GTF2I	general transcription factor IIi
ENSBTAG00000006921	XLOC_009500	0.69	5.56	0.00023	0.0042	ABCA6	ATP binding cassette subfamily A member 6
ENSBTAG00000009885	XLOC_009350	-0.36	4.28	0.00024	0.0042	TACO1	translational activator of mitochondrially encoded cytochrome c oxidase I
XLOC_020918	XLOC_020918	-0.95	1.82	0.00024	0.0042	NA	NA
ENSBTAG00000007090	XLOC_009835	3.04	0.74	0.00024	0.0042	MYH2	myosin, heavy chain 2, skeletal muscle, adult
ENSBTAG00000013071	XLOC_006399	0.99	4.7	0.00024	0.0043	GPR153	G protein-coupled receptor 153
ENSBTAG00000017836	XLOC_013229	0.56	3.81	0.00024	0.0043	ZFP57	ZFP57 zinc finger protein
ENSBTAG00000017970	XLOC_018540	0.68	7.29	0.00024	0.0043	ZYX	zyxin
ENSBTAG00000007787	XLOC_010261	-0.35	4.59	0.00024	0.0043	HIBCH	3-hydroxyisobutyryl-CoA hydrolase
ENSBTAG00000043981	XLOC_005326	0.28	6.31	0.00024	0.0043	SBF2	SET binding factor 2
ENSBTAG00000018652	XLOC_008625	1.59	2.44	0.00024	0.0043	CXCL17	chemokine (C-X-C motif) ligand 17
ENSBTAG00000003332	XLOC_013392	-0.54	4.43	0.00024	0.0043	RPP40	ribonuclease P/MRP 40kDa subunit
ENSBTAG00000019916	XLOC_012357	-1.55	9.14	0.00024	0.0043	CLMN	calmin (calponin-like, transmembrane)
ENSBTAG00000014261	XLOC_011598	-0.82	7.76	0.00024	0.0043	TARS	threonyl-tRNA synthetase
ENSBTAG00000002249	XLOC_016666	-0.69	0.97	0.00024	0.0043	NAALADL1	N-acetylated alpha-linked acidic dipeptidase-like 1
ENSBTAG00000012059	XLOC_008371	-0.76	4.5	0.00024	0.0043	MVD	mevalonate diphosphate decarboxylase
ENSBTAG00000044178	XLOC_018045	-0.29	5.62	0.00024	0.0043	ZMPSTE24	zinc metallopeptidase STE24
ENSBTAG00000046848	XLOC_015021	2.11	0.79	0.00024	0.0043	LOXL4	lysyl oxidase like 4
ENSBTAG00000040034	XLOC_022720	3.21	4.22	0.00024	0.0043	LOC507550	uncharacterized LOC507550
ENSBTAG00000020698	XLOC_006367	-1.17	6.15	0.00024	0.0043	MTHFR	methylenetetrahydrofolate reductase (NAD(P)H)
ENSBTAG00000021341	XLOC_011780	0.36	5.65	0.00025	0.0043	BTBD1	BTB (POZ) domain containing 1
ENSBTAG00000000074	XLOC_017921	-0.35	5.88	0.00025	0.0043	NFIA	nuclear factor I/A
ENSBTAG00000008260	XLOC_005020	-0.31	5.8	0.00025	0.0043	UBE2W	ubiquitin conjugating enzyme E2W (putative)
ENSBTAG00000000945	XLOC_007680	-2.12	8.25	0.00025	0.0043	ATP2C2	ATPase, Ca++ transporting, type 2C, member 2
ENSBTAG00000007214	XLOC_022477	-1.26	7.1	0.00025	0.0043	ELL2	elongation factor, RNA polymerase II, 2
ENSBTAG00000004330	XLOC_015122	-1.16	4.29	0.00025	0.0043	ENO4	enolase family member 4
ENSBTAG00000000744	XLOC_015475	-0.28	5.25	0.00025	0.0043	DCTN6	dynactin subunit 6
ENSBTAG00000000283	XLOC_017750	0.72	5.83	0.00025	0.0044	CSF1	colony stimulating factor 1
ENSBTAG00000013017	XLOC_017076	0.41	4.77	0.00025	0.0044	GNAT2	guanine nucleotide binding protein (G protein), alpha transducing activity polypeptide 2
ENSBTAG00000018073	XLOC_019668	0.65	6.03	0.00025	0.0044	TSPO	translocator protein
ENSBTAG00000011895	XLOC_011463	-1.16	5.3	0.00025	0.0044	PANK3	pantothenate kinase 3
ENSBTAG00000011924	XLOC_007148	-2.15	-1.24	0.00026	0.0045	CFAP73	cilia and flagella associated protein 73
ENSBTAG00000021778	XLOC_011195	0.45	7.04	0.00026	0.0045	SEPN1	selenoprotein N, 1
ENSBTAG00000011616	XLOC_009549	-3.16	-1.19	0.00026	0.0045	MPO	myeloperoxidase
ENSBTAG00000045633	XLOC_000871	-1.2	1.92	0.00026	0.0045	AGTR1	angiotensin II receptor type 1
ENSBTAG00000013419	XLOC_016474	0.42	4.45	0.00026	0.0045	HTATIP2	HIV-1 Tat interactive protein 2
XLOC_002416	XLOC_002416	-1.4	3.41	0.00026	0.0045	NA	NA
ENSBTAG00000004572	XLOC_023324	2.84	2.48	0.00026	0.0045	RNF183	ring finger protein 183
ENSBTAG00000046010	XLOC_014903	-2.32	3.94	0.00026	0.0045	BHLHA15	basic helix-loop-helix family member a15
ENSBTAG00000027713	XLOC_022467	-0.57	5.07	0.00026	0.0045	LYSMD3	LysM domain containing 3
ENSBTAG00000017765	XLOC_017753	-0.38	6.28	0.00026	0.0045	GSTM1	glutathione S-transferase M1
ENSBTAG00000016472	XLOC_017753	-0.38	6.28	0.00026	0.0045	GSTM2	glutathione S-transferase M2
ENSBTAG00000018862	XLOC_012541	0.57	4.93	0.00026	0.0045	EIF4E3	eukaryotic translation initiation factor 4E family member 3
ENSBTAG00000037651	XLOC_016924	1.68	6.28	0.00026	0.0045	S100A2	S100 calcium binding protein A2
ENSBTAG00000021060	XLOC_010089	-0.57	4.48	0.00026	0.0045	FTSJ3	FtsJ homolog 3 (E. coli)
ENSBTAG00000002472	XLOC_006460	0.26	4.74	0.00027	0.0045	CASP9	caspase 9
ENSBTAG00000020108	XLOC_021066	-0.55	6.24	0.00027	0.0046	LETM1	leucine zipper-EF-hand containing transmembrane protein 1
ENSBTAG00000043709	XLOC_004137	-0.34	5.02	0.00027	0.0046	7SK	7SK RNA
ENSBTAG00000007722	XLOC_004137	-0.34	5.02	0.00027	0.0046	MOCS3	molybdenum cofactor synthesis 3
ENSBTAG00000010665	XLOC_001109	0.69	3.16	0.00027	0.0046	CBLN3	cerebellin 3 precursor
ENSBTAG00000020873	XLOC_002895	-0.41	9.01	0.00027	0.0046	MAT2A	methionine adenosyltransferase II, alpha
ENSBTAG00000026769	XLOC_016386	-1.21	3.02	0.00027	0.0046	ASCL2	achaete-scute family bHLH transcription factor 2
ENSBTAG00000006707	XLOC_015103	0.67	6.42	0.00027	0.0046	ACSL5	acyl-CoA synthetase long-chain family member 5
ENSBTAG00000021250	XLOC_013915	0.26	6.8	0.00027	0.0046	RALBP1	ralA binding protein 1
ENSBTAG00000014667	XLOC_002228	-1.02	2.07	0.00028	0.0047	PAIP2B	poly(A) binding protein interacting protein 2B
ENSBTAG00000012046	XLOC_021975	1.16	6.43	0.00028	0.0047	JUNB	jun B proto-oncogene
ENSBTAG00000012100	XLOC_010280	-0.64	2.16	0.00028	0.0047	PDE1A	phosphodiesterase 1A
ENSBTAG00000021927	XLOC_008945	0.39	4.2	0.00028	0.0047	AATF	apoptosis antagonizing transcription factor
ENSBTAG00000001708	XLOC_020334	0.38	6.59	0.00028	0.0047	TTLL12	tubulin tyrosine ligase like 12
ENSBTAG00000017139	XLOC_023845	0.41	6.38	0.00028	0.0047	STX7	syntaxin 7
ENSBTAG00000015222	XLOC_010703	-0.39	6.58	0.00028	0.0047	RSRP1	arginine/serine-rich protein 1
ENSBTAG00000019343	XLOC_013097	1.19	3.39	0.00028	0.0047	MDFI	MyoD family inhibitor
ENSBTAG00000015154	XLOC_016971	0.59	8.48	0.00028	0.0047	MCL1	myeloid cell leukemia 1
ENSBTAG00000020485	XLOC_006039	0.4	7.96	0.00028	0.0048	ARRB1	arrestin, beta 1
ENSBTAG00000004024	XLOC_011819	-0.78	6.87	0.00029	0.0048	UBE2Q2	ubiquitin conjugating enzyme E2Q family member 2
ENSBTAG00000017024	XLOC_020846	-1.87	2.51	0.00029	0.0048	PPARGC1A	peroxisome proliferator-activated receptor gamma, coactivator 1 alpha
ENSBTAG00000011937	XLOC_007149	-0.46	2.79	0.00029	0.0048	RITA1	RBPJ interacting and tubulin associated 1
ENSBTAG00000015249	XLOC_023181	-1.1	10.62	0.00029	0.0048	B4GALT1	UDP-Gal:betaGlcNAc beta 1,4- galactosyltransferase, polypeptide 1
ENSBTAG00000005750	XLOC_003957	-1.4	-0.04	0.00029	0.0048	TCF15	transcription factor 15 (basic helix-loop-helix)
ENSBTAG00000045588	XLOC_021161	0.95	3.17	0.00029	0.0048	NA	Uncharacterized protein
ENSBTAG00000005861	XLOC_019173	-0.36	6.76	0.00029	0.0048	CCNT1	cyclin T1
ENSBTAG00000048152	XLOC_009279	-0.48	4.44	0.00029	0.0048	TUBG1	tubulin gamma 1
ENSBTAG00000002147	XLOC_012833	-0.42	6.95	0.00029	0.0048	PPP4R2	protein phosphatase 4 regulatory subunit 2
XLOC_016768	XLOC_016768	-0.58	2.1	0.00029	0.0048	NA	NA
ENSBTAG00000010337	XLOC_003261	-0.33	5.04	0.00029	0.0048	ALG11	ALG11, alpha-1,2-mannosyltransferase
ENSBTAG00000002632	XLOC_020952	-4.83	15.82	0.00029	0.0048	CSN2	casein beta
ENSBTAG00000004075	XLOC_003848	-1.08	4.89	0.00029	0.0048	IDI1	isopentenyl-diphosphate delta isomerase 1
ENSBTAG00000027126	XLOC_006053	-3.81	8.32	0.00029	0.0048	MUC15	mucin 15, cell surface associated
ENSBTAG00000020060	XLOC_016989	0.6	10.5	0.00029	0.0048	TXNIP	thioredoxin interacting protein
ENSBTAG00000010027	XLOC_012593	-1.21	2.54	0.00029	0.0049	CHDH	choline dehydrogenase
ENSBTAG00000011578	XLOC_005557	0.9	7.83	0.00029	0.0049	CD44	CD44 molecule (Indian blood group)
ENSBTAG00000020828	XLOC_002896	-1.87	-0.77	0.0003	0.0049	SH2D6	SH2 domain containing 6
ENSBTAG00000037686	XLOC_024826	0.95	2.54	0.0003	0.0049	LOC101908743	sushi repeat-containing protein SRPX2
ENSBTAG00000021452	XLOC_012455	0.5	7.08	0.0003	0.0049	TRANK1	tetratricopeptide repeat and ankyrin repeat containing 1
ENSBTAG00000023283	XLOC_005796	0.55	6.64	0.0003	0.0049	JAML	junction adhesion molecule like
ENSBTAG00000001233	XLOC_005796	0.55	6.64	0.0003	0.0049	MPZL3	myelin protein zero like 3
ENSBTAG00000033510	XLOC_005796	0.55	6.64	0.0003	0.0049	MPZL2	myelin protein zero like 2
ENSBTAG00000019799	XLOC_006618	-2.88	5.03	0.0003	0.0049	FCAMR	Fc receptor, IgA, IgM, high affinity
ENSBTAG00000011875	XLOC_014826	0.69	6.55	0.0003	0.0049	CLIP2	CAP-Gly domain containing linker protein 2
ENSBTAG00000000120	XLOC_009135	0.86	3.78	0.0003	0.0049	USP43	ubiquitin specific peptidase 43
ENSBTAG00000014111	XLOC_007001	-0.78	5.41	0.0003	0.0049	INPP4B	inositol polyphosphate-4-phosphatase type II B
ENSBTAG00000011909	XLOC_010365	0.39	5.72	0.00031	0.005	ACVR1	activin A receptor type I
ENSBTAG00000046708	XLOC_007801	-0.8	3.3	0.00031	0.005	PDP2	pyruvate dehyrogenase phosphatase catalytic subunit 2
ENSBTAG00000023745	XLOC_007693	-0.73	4.36	0.00031	0.005	BANP	BTG3 associated nuclear protein
XLOC_015254	XLOC_015254	-2.13	1.57	0.00031	0.005	NA	NA
ENSBTAG00000018691	XLOC_015880	-0.97	6.74	0.00031	0.005	RHOU	ras homolog family member U
ENSBTAG00000025121	XLOC_009055	-0.67	4.08	0.00031	0.005	EMC6	ER membrane protein complex subunit 6
ENSBTAG00000006263	XLOC_014726	-3.01	7.04	0.00031	0.005	GP2	glycoprotein 2
ENSBTAG00000009504	XLOC_023147	0.55	4.39	0.00031	0.005	REEP4	receptor accessory protein 4
ENSBTAG00000043232	XLOC_016809	-0.41	3.76	0.00031	0.005	U6	U6 spliceosomal RNA
ENSBTAG00000020152	XLOC_016809	-0.41	3.76	0.00031	0.005	PFDN2	prefoldin subunit 2
ENSBTAG00000000546	XLOC_009183	-0.74	6.75	0.00031	0.005	LOC104968819	protein Tob1
ENSBTAG00000006785	XLOC_009330	0.51	5.38	0.00031	0.0051	ARF2	ADP-ribosylation factor 2
ENSBTAG00000038258	XLOC_007270	-0.77	1.51	0.00031	0.0051	LOC100295712	tubulin alpha-3 chain
ENSBTAG00000001387	XLOC_012182	0.3	5.23	0.00032	0.0051	WDR73	WD repeat domain 73
ENSBTAG00000004742	XLOC_000983	0.58	6.65	0.00032	0.0051	RUNX1	runt-related transcription factor 1
ENSBTAG00000012683	XLOC_014640	-0.44	10.47	0.00032	0.0051	SRRM2	serine/arginine repetitive matrix 2
ENSBTAG00000002187	XLOC_004474	0.31	7.18	0.00032	0.0051	SERINC3	serine incorporator 3
ENSBTAG00000005581	XLOC_021336	-0.44	2.64	0.00032	0.0051	CCL25	chemokine (C-C motif) ligand 25
ENSBTAG00000019495	XLOC_013457	0.58	4.92	0.00032	0.0051	TEAD3	TEA domain transcription factor 3
ENSBTAG00000021007	XLOC_005491	-2.77	5.91	0.00032	0.0051	FOLR1	folate receptor 1 (adult)
ENSBTAG00000038532	XLOC_005491	-2.77	5.91	0.00032	0.0051	FOLR3	folate receptor 3 (gamma)
ENSBTAG00000004688	XLOC_017233	-1.34	6.79	0.00032	0.0051	DHCR24	24-dehydrocholesterol reductase
ENSBTAG00000006819	XLOC_011886	-0.75	5.69	0.00032	0.0051	CTAGE5	CTAGE family member 5
ENSBTAG00000001826	XLOC_023601	0.89	7.25	0.00032	0.0051	SASH1	SAM and SH3 domain containing 1
ENSBTAG00000006933	XLOC_013222	-0.53	5.79	0.00032	0.0052	PPP1R10	protein phosphatase 1 regulatory subunit 10
ENSBTAG00000003174	XLOC_023497	-0.46	2.7	0.00033	0.0052	NDUFAF4	NADH:ubiquinone oxidoreductase complex assembly factor 4
ENSBTAG00000039764	XLOC_006505	0.52	4.83	0.00033	0.0052	IER5	immediate early response 5
ENSBTAG00000010321	XLOC_021744	0.29	5.13	0.00033	0.0052	TTC1	tetratricopeptide repeat domain 1
ENSBTAG00000045593	XLOC_014742	-0.7	5.15	0.00033	0.0052	EARS2	glutamyl-tRNA synthetase 2, mitochondrial
ENSBTAG00000002492	XLOC_020038	-1.12	3.09	0.00033	0.0052	SYCP3	synaptonemal complex protein 3
ENSBTAG00000010682	XLOC_013606	0.9	8.09	0.00033	0.0052	DDR1	discoidin domain receptor tyrosine kinase 1
ENSBTAG00000005745	XLOC_021001	-1.95	4.07	0.00033	0.0052	HPSE	heparanase
ENSBTAG00000020658	XLOC_020901	-0.36	3.9	0.00033	0.0052	LNX1	ligand of numb-protein X 1, E3 ubiquitin protein ligase
ENSBTAG00000021808	XLOC_019856	0.42	5.17	0.00033	0.0052	CACNB3	calcium channel, voltage-dependent, beta 3 subunit
ENSBTAG00000021521	XLOC_014325	0.29	6.18	0.00033	0.0052	BFAR	bifunctional apoptosis regulator
ENSBTAG00000002051	XLOC_006017	0.39	6.64	0.00033	0.0052	ARAP1	ArfGAP with RhoGAP domain, ankyrin repeat and PH domain 1
ENSBTAG00000001543	XLOC_007432	-0.9	5.9	0.00033	0.0053	BRI3BP	BRI3 binding protein
ENSBTAG00000015105	XLOC_018285	0.31	5.89	0.00033	0.0053	HERPUD2	HERPUD family member 2
ENSBTAG00000000053	XLOC_023688	-0.57	4.77	0.00034	0.0053	FILIP1	filamin A interacting protein 1
ENSBTAG00000012646	XLOC_000148	0.47	3.62	0.00034	0.0053	PLCXD2	phosphatidylinositol-specific phospholipase C, X domain containing 2
ENSBTAG00000025434	XLOC_002041	0.5	8.74	0.00034	0.0053	ZFP36L1	ZFP36 ring finger protein-like 1
ENSBTAG00000014966	XLOC_020359	0.57	8.56	0.00034	0.0053	PLXNB2	plexin B2
ENSBTAG00000002725	XLOC_023517	-0.34	5.16	0.00034	0.0053	RNGTT	RNA guanylyltransferase and 5'-phosphatase
ENSBTAG00000005498	XLOC_004931	-1.08	6.65	0.00034	0.0053	SQLE	squalene epoxidase
ENSBTAG00000031778	XLOC_013703	-1.04	2.94	0.00034	0.0053	HIST1H2BD	histone cluster 1, H2bd
ENSBTAG00000016598	XLOC_012073	0.33	9.15	0.00034	0.0053	DYNC1H1	dynein, cytoplasmic 1, heavy chain 1
ENSBTAG00000020861	XLOC_003448	0.21	5.09	0.00034	0.0053	CHAMP1	chromosome alignment maintaining phosphoprotein 1
ENSBTAG00000022991	XLOC_003518	-0.63	4.42	0.00034	0.0053	NBEA	neurobeachin
ENSBTAG00000001341	XLOC_019587	0.94	4.64	0.00035	0.0054	WNT5B	wingless-type MMTV integration site family member 5B
ENSBTAG00000017845	XLOC_023182	-0.65	6.96	0.00035	0.0054	LOC781741	BAG family molecular chaperone regulator 1
ENSBTAG00000007170	XLOC_008439	0.94	6.45	0.00035	0.0054	SLC38A7	solute carrier family 38 member 7
ENSBTAG00000000700	XLOC_005854	0.33	5.87	0.00035	0.0054	PARVA	parvin alpha
ENSBTAG00000029927	XLOC_010834	-0.6	4.46	0.00035	0.0054	MIR10B	microRNA 10b
ENSBTAG00000004835	XLOC_010834	-0.6	4.46	0.00035	0.0054	HOXD3	homeobox D3
ENSBTAG00000039581	XLOC_010834	-0.6	4.46	0.00035	0.0054	HOXD4	homeobox D4
ENSBTAG00000031688	XLOC_016339	-0.32	8.19	0.00035	0.0054	RBM4	RNA binding motif protein 4
ENSBTAG00000001225	XLOC_016339	-0.32	8.19	0.00035	0.0054	RBM14	RNA binding motif protein 14
ENSBTAG00000039657	XLOC_013705	-1.82	2.63	0.00035	0.0054	HIST1H2AC	histone cluster 1, H2ac
ENSBTAG00000007652	XLOC_010988	-0.44	5.22	0.00035	0.0054	RFTN2	raftlin family member 2
ENSBTAG00000020267	XLOC_021124	0.75	1.78	0.00035	0.0055	WNT9A	wingless-type MMTV integration site family member 9A
ENSBTAG00000010667	XLOC_007574	0.94	5.15	0.00036	0.0055	PIK3IP1	phosphoinositide-3-kinase interacting protein 1
ENSBTAG00000001174	XLOC_004677	-0.68	4.54	0.00036	0.0055	MRPL15	mitochondrial ribosomal protein L15
ENSBTAG00000000830	XLOC_015721	0.89	4.01	0.00036	0.0055	GPR137B	G protein-coupled receptor 137B
ENSBTAG00000045608	XLOC_015889	-0.58	4.26	0.00036	0.0055	EGLN1	egl-9 family hypoxia-inducible factor 1
ENSBTAG00000008937	XLOC_004172	0.34	6.72	0.00036	0.0055	CELF2	CUGBP, Elav-like family member 2
ENSBTAG00000019565	XLOC_016052	-0.97	8.24	0.00036	0.0055	NCOA4	nuclear receptor coactivator 4
ENSBTAG00000044443	XLOC_009438	-0.92	-0.23	0.00036	0.0055	SCARNA16	Small Cajal body specific RNA 16
ENSBTAG00000020954	XLOC_022224	-0.95	4.52	0.00036	0.0055	TRIM7	tripartite motif containing 7
ENSBTAG00000012144	XLOC_002645	-0.56	5	0.00036	0.0055	ZMYND19	zinc finger, MYND-type containing 19
ENSBTAG00000038691	XLOC_002645	-0.56	5	0.00036	0.0055	DPH7	diphthamide biosynthesis 7
ENSBTAG00000013168	XLOC_018658	-0.48	4.27	0.00036	0.0055	RPA3	replication protein A3
ENSBTAG00000010796	XLOC_015145	-4.24	3.6	0.00037	0.0056	SPADH1	spermadhesin 1
ENSBTAG00000012232	XLOC_004889	-0.4	6.04	0.00037	0.0056	CYC1	cytochrome c-1
ENSBTAG00000019537	XLOC_015862	0.33	5.56	0.00037	0.0056	2018-03-08	membrane associated ring-CH-type finger 8
ENSBTAG00000033107	XLOC_011577	0.93	8.18	0.00037	0.0056	OSMR	oncostatin M receptor
ENSBTAG00000016912	XLOC_019936	-0.29	5.03	0.00037	0.0056	TSFM	Ts translation elongation factor, mitochondrial
ENSBTAG00000016910	XLOC_019936	-0.29	5.03	0.00037	0.0056	METTL21B	methyltransferase like 21B
ENSBTAG00000047727	XLOC_006600	0.48	4.85	0.00037	0.0056	NUAK2	NUAK family, SNF1-like kinase, 2
ENSBTAG00000018774	XLOC_006600	0.48	4.85	0.00037	0.0056	NUAK2	NUAK family, SNF1-like kinase, 2
XLOC_018184	XLOC_018184	-1.39	0.06	0.00037	0.0056	NA	NA
ENSBTAG00000010427	XLOC_006252	0.47	5.45	0.00037	0.0056	RASSF5	Ras association (RalGDS/AF-6) domain family member 5
ENSBTAG00000003585	XLOC_000624	0.29	9.36	0.00037	0.0056	CD47	CD47 molecule
ENSBTAG00000016377	XLOC_017295	-0.3	5.36	0.00037	0.0056	IPP	intracisternal A particle-promoted polypeptide
ENSBTAG00000017081	XLOC_009870	-0.4	2.6	0.00037	0.0056	MIEF2	mitochondrial elongation factor 2
ENSBTAG00000038490	XLOC_019530	0.84	4.36	0.00037	0.0056	CLEC4A	C-type lectin domain family 4 member A
ENSBTAG00000023635	XLOC_019530	0.84	4.36	0.00037	0.0056	CLEC6A	C-type lectin domain family 6 member A
XLOC_004123	XLOC_004123	2.64	-1.09	0.00038	0.0057	NA	NA
ENSBTAG00000012557	XLOC_010265	-0.41	4.29	0.00038	0.0057	OSGEPL1	O-sialoglycoprotein endopeptidase-like 1
ENSBTAG00000046561	XLOC_020842	-0.47	3.26	0.00038	0.0057	LCORL	ligand dependent nuclear receptor corepressor like
ENSBTAG00000022036	XLOC_007205	-0.9	2.8	0.00038	0.0057	ZNRF3	zinc and ring finger 3
ENSBTAG00000003948	XLOC_017592	-0.57	6.56	0.00038	0.0057	FDPS	farnesyl diphosphate synthase
ENSBTAG00000010626	XLOC_003112	-0.56	6.46	0.00038	0.0057	SH3GLB2	SH3-domain GRB2-like endophilin B2
ENSBTAG00000000434	XLOC_005767	0.92	6.46	0.00038	0.0057	CRYAB	crystallin alpha B
ENSBTAG00000020166	XLOC_004529	0.33	7.02	0.00038	0.0057	ZNFX1	zinc finger, NFX1-type containing 1
ENSBTAG00000002370	XLOC_008526	-0.35	4.6	0.00038	0.0057	ZNF792	zinc finger protein 792
ENSBTAG00000004915	XLOC_009077	0.49	8.19	0.00038	0.0057	PFN1	profilin 1
ENSBTAG00000013046	XLOC_024192	-0.57	6.05	0.00038	0.0057	MPP1	membrane protein, palmitoylated 1
XLOC_002928	XLOC_002928	-2	0.07	0.00039	0.0057	NA	NA
ENSBTAG00000046668	XLOC_001781	-0.98	8.6	0.00039	0.0057	ANG2	angiogenin 2
ENSBTAG00000045492	XLOC_001781	-0.98	8.6	0.00039	0.0057	ANG	angiogenin, ribonuclease, RNase A family, 5
ENSBTAG00000019612	XLOC_001781	-0.98	8.6	0.00039	0.0057	RNASE4	ribonuclease A family member 4
ENSBTAG00000010386	XLOC_010544	0.38	8.15	0.00039	0.0058	ARPC2	actin related protein 2/3 complex subunit 2
ENSBTAG00000017574	XLOC_017583	0.64	8.03	0.00039	0.0058	LMNA	lamin A/C
ENSBTAG00000003130	XLOC_012227	0.88	1.66	0.00039	0.0058	CHRNA3	cholinergic receptor, nicotinic alpha 3
ENSBTAG00000024708	XLOC_007248	-0.38	7	0.00039	0.0058	CABIN1	calcineurin binding protein 1
ENSBTAG00000016171	XLOC_003965	-0.99	2.49	0.00039	0.0058	COX4I2	cytochrome c oxidase subunit IV isoform 2 (lung)
ENSBTAG00000009686	XLOC_013832	-0.84	1.27	0.0004	0.0059	FBXO15	F-box protein 15
XLOC_011698	XLOC_011698	-0.48	6.78	0.0004	0.0059	NA	NA
ENSBTAG00000014318	XLOC_000366	-0.6	5.84	0.0004	0.0059	SLC33A1	solute carrier family 33 (acetyl-CoA transporter), member 1
ENSBTAG00000015318	XLOC_008041	0.39	7.03	0.0004	0.0059	PVRL2	poliovirus receptor-related 2 (herpesvirus entry mediator B)
ENSBTAG00000047345	XLOC_008041	0.39	7.03	0.0004	0.0059	NA	Uncharacterized protein
ENSBTAG00000007540	XLOC_016029	0.26	7.01	0.0004	0.0059	GLUD1	glutamate dehydrogenase 1
ENSBTAG00000026716	XLOC_023702	-0.45	6.09	0.0004	0.0059	IBTK	inhibitor of Bruton tyrosine kinase
ENSBTAG00000021504	XLOC_016198	-0.4	4.74	0.0004	0.0059	TIRAP	toll-interleukin 1 receptor (TIR) domain containing adaptor protein
ENSBTAG00000021064	XLOC_011733	0.42	3.48	0.0004	0.0059	NA	Uncharacterized protein
ENSBTAG00000002534	XLOC_013381	-0.7	4.91	0.0004	0.0059	EEF1E1	eukaryotic translation elongation factor 1 epsilon 1
ENSBTAG00000010542	XLOC_014120	0.39	2.35	0.0004	0.0059	SPIRE1	spire-type actin nucleation factor 1
ENSBTAG00000010622	XLOC_017596	-2.35	0.3	0.00041	0.006	TRIM46	tripartite motif containing 46
ENSBTAG00000012450	XLOC_007385	-0.65	6.73	0.00041	0.006	RAPGEF2	Rap guanine nucleotide exchange factor 2
ENSBTAG00000005842	XLOC_013122	-0.41	5.29	0.00041	0.006	ABCC10	ATP binding cassette subfamily C member 10
ENSBTAG00000014791	XLOC_017880	-1.17	3.52	0.00041	0.006	CTH	cystathionine gamma-lyase
ENSBTAG00000031765	XLOC_014791	-0.39	4.87	0.00041	0.006	CCDC189	coiled-coil domain containing 189
ENSBTAG00000020543	XLOC_007923	-0.78	0.36	0.00041	0.006	UPK1A	uroplakin 1A
ENSBTAG00000018374	XLOC_010682	0.27	7.76	0.00042	0.0061	WASF2	WAS protein family member 2
ENSBTAG00000018013	XLOC_008091	0.74	4.78	0.00042	0.0061	EMP3	epithelial membrane protein 3
ENSBTAG00000014005	XLOC_012316	0.56	5.54	0.00042	0.0061	PPIP5K1	diphosphoinositol pentakisphosphate kinase 1
ENSBTAG00000030170	XLOC_009470	-0.57	6.57	0.00042	0.0061	HN1	hematological and neurological expressed 1
ENSBTAG00000005833	XLOC_020123	-0.61	7.57	0.00042	0.0061	ETNK1	ethanolamine kinase 1
ENSBTAG00000018188	XLOC_016113	-0.51	5.44	0.00042	0.0061	NDUFC2	NADH:ubiquinone oxidoreductase subunit C2
ENSBTAG00000020605	XLOC_009757	0.83	2.97	0.00042	0.0061	SMTNL2	smoothelin-like 2
ENSBTAG00000008484	XLOC_022460	-0.35	4.66	0.00042	0.0061	TMEM161B	transmembrane protein 161B
ENSBTAG00000047287	XLOC_006293	-1.27	8.29	0.00042	0.0061	2018-03-01	mitochondrial amidoxime reducing component 1
ENSBTAG00000019804	XLOC_014187	-0.79	1.86	0.00042	0.0061	SNRNP25	small nuclear ribonucleoprotein, U11/U12 25kDa subunit
ENSBTAG00000026851	XLOC_010921	-0.38	6.71	0.00042	0.0061	FMNL2	formin like 2
ENSBTAG00000004148	XLOC_004484	2.11	-0.59	0.00042	0.0061	SLPI	secretory leukocyte peptidase inhibitor
ENSBTAG00000008300	XLOC_011049	1.24	10.12	0.00043	0.0061	FN1	fibronectin 1
ENSBTAG00000001790	XLOC_021369	-0.25	6.98	0.00043	0.0062	SAFB2	scaffold attachment factor B2
ENSBTAG00000004861	XLOC_005879	0.34	7.16	0.00043	0.0062	EIF3F	eukaryotic translation initiation factor 3 subunit F
ENSBTAG00000026111	XLOC_002948	0.56	6.04	0.00043	0.0062	LBH	limb bud and heart development
ENSBTAG00000017459	XLOC_007570	0.62	2.45	0.00043	0.0062	DUSP18	dual specificity phosphatase 18
ENSBTAG00000015188	XLOC_003843	0.73	7.18	0.00043	0.0062	KLF6	Kruppel-like factor 6
ENSBTAG00000018795	XLOC_010798	-0.52	3.82	0.00043	0.0062	PMS1	PMS1 homolog 1, mismatch repair system component
ENSBTAG00000008446	XLOC_014446	-0.43	3.57	0.00043	0.0062	TYW1	tRNA-yW synthesizing protein 1 homolog (S. cerevisiae)
ENSBTAG00000008133	XLOC_002102	-0.31	4.35	0.00043	0.0062	ALKBH1	alkB homolog 1, histone H2A dioxygenase
ENSBTAG00000006978	XLOC_022177	0.33	6.62	0.00043	0.0062	HSD17B4	hydroxysteroid (17-beta) dehydrogenase 4
ENSBTAG00000009755	XLOC_007064	-0.61	6.66	0.00043	0.0062	GOLGA3	golgin A3
ENSBTAG00000003943	XLOC_022603	-0.7	4.52	0.00043	0.0062	TTC39B	tetratricopeptide repeat domain 39B
ENSBTAG00000001908	XLOC_018255	-0.29	6.35	0.00043	0.0062	DLD	dihydrolipoamide dehydrogenase
ENSBTAG00000010604	XLOC_002394	-0.4	4.34	0.00044	0.0062	PNO1	partner of NOB1 homolog
ENSBTAG00000004544	XLOC_002717	-0.33	5.07	0.00044	0.0062	TXNDC9	thioredoxin domain containing 9
ENSBTAG00000002980	XLOC_007721	-0.8	6.74	0.00044	0.0062	GPT2	glutamic pyruvate transaminase (alanine aminotransferase) 2
ENSBTAG00000017697	XLOC_014416	0.61	3.54	0.00044	0.0062	CTF1	cardiotrophin 1
ENSBTAG00000018846	XLOC_003343	0.36	4.87	0.00044	0.0062	CLN5	ceroid-lipofuscinosis, neuronal 5
ENSBTAG00000030393	XLOC_008231	-0.45	4.99	0.00044	0.0062	RDH13	retinol dehydrogenase 13 (all-trans/9-cis)
ENSBTAG00000021550	XLOC_003192	-0.52	2.81	0.00044	0.0062	MAMDC4	MAM domain containing 4
ENSBTAG00000003871	XLOC_008599	-1.99	1.08	0.00044	0.0062	CYP2B6	cytochrome P450 subfamily 2B
ENSBTAG00000010493	XLOC_008591	0.58	4.11	0.00044	0.0062	SERTAD1	SERTA domain containing 1
ENSBTAG00000021602	XLOC_017731	0.46	6.01	0.00044	0.0062	CTTNBP2NL	CTTNBP2 N-terminal like
ENSBTAG00000001842	XLOC_017075	-1.04	4.71	0.00044	0.0062	GSTM3	glutathione S-transferase mu 3 (brain)
ENSBTAG00000047874	XLOC_017771	-0.36	7.24	0.00044	0.0063	PRPF38B	pre-mRNA processing factor 38B
ENSBTAG00000047679	XLOC_017119	-0.35	6.92	0.00045	0.0063	DNTTIP2	deoxynucleotidyltransferase, terminal, interacting protein 2
ENSBTAG00000019341	XLOC_009025	-0.37	5.16	0.00045	0.0063	NSRP1	nuclear speckle splicing regulatory protein 1
ENSBTAG00000029822	XLOC_009025	-0.37	5.16	0.00045	0.0063	NA	NA
ENSBTAG00000014421	XLOC_013177	0.25	6.76	0.00045	0.0063	PBX2	pre-B-cell leukemia homeobox 2
ENSBTAG00000014420	XLOC_013177	0.25	6.76	0.00045	0.0063	AGER	advanced glycosylation end product-specific receptor
ENSBTAG00000002178	XLOC_014669	0.8	6.75	0.00045	0.0063	PPL	periplakin
ENSBTAG00000014697	XLOC_019301	0.3	7.35	0.00045	0.0063	SMARCC2	SWI/SNF related, matrix associated, actin dependent regulator of chromatin, subfamily c, member 2
ENSBTAG00000018704	XLOC_000060	-0.48	5.5	0.00045	0.0063	BTG3	BTG family member 3
XLOC_025162	XLOC_025162	-0.25	5.54	0.00045	0.0063	NA	NA
ENSBTAG00000021883	XLOC_016002	-0.29	7.03	0.00045	0.0063	AP3M1	adaptor related protein complex 3 mu 1 subunit
ENSBTAG00000010326	XLOC_022920	-0.64	3.57	0.00045	0.0063	AADAT	aminoadipate aminotransferase
ENSBTAG00000027879	XLOC_023957	-1	5.57	0.00045	0.0063	MPC1	mitochondrial pyruvate carrier 1
ENSBTAG00000046670	XLOC_009278	-0.48	6.27	0.00045	0.0063	LOC786043	max-like protein X
ENSBTAG00000046746	XLOC_009278	-0.48	6.27	0.00045	0.0063	COASY	Coenzyme A synthase
ENSBTAG00000002356	XLOC_020872	-0.73	7.37	0.00045	0.0063	RBM47	RNA binding motif protein 47
ENSBTAG00000001410	XLOC_005290	-0.87	4.98	0.00046	0.0063	GRAMD1B	GRAM domain containing 1B
ENSBTAG00000010919	XLOC_005857	-0.35	7.12	0.00046	0.0063	USP47	ubiquitin specific peptidase 47
ENSBTAG00000004805	XLOC_008395	-0.26	6.23	0.00046	0.0063	ITFG1	integrin alpha FG-GAP repeat containing 1
ENSBTAG00000003501	XLOC_012959	-0.27	6.43	0.00046	0.0064	SACM1L	SAC1 suppressor of actin mutations 1-like (yeast)
ENSBTAG00000021713	XLOC_024164	-1.37	4.34	0.00046	0.0064	MAMLD1	mastermind like domain containing 1
ENSBTAG00000015193	XLOC_002212	-0.68	2.92	0.00046	0.0064	BOLA3	bolA family member 3
ENSBTAG00000026676	XLOC_010660	0.42	6.95	0.00046	0.0064	SDC3	syndecan 3
ENSBTAG00000018285	XLOC_002893	0.65	6.07	0.00046	0.0064	VAMP5	vesicle associated membrane protein 5
ENSBTAG00000011225	XLOC_001295	0.49	6.34	0.00046	0.0064	TMX1	thioredoxin-related transmembrane protein 1
ENSBTAG00000001181	XLOC_006921	0.39	5.07	0.00046	0.0064	RPS6KC1	ribosomal protein S6 kinase, 52kDa, polypeptide 1
ENSBTAG00000012120	XLOC_000837	-0.51	5.92	0.00046	0.0064	TIPARP	TCDD-inducible poly(ADP-ribose) polymerase
ENSBTAG00000022489	XLOC_010144	0.57	7.31	0.00046	0.0064	RNF213	ring finger protein 213
ENSBTAG00000017233	XLOC_010144	0.57	7.31	0.00046	0.0064	NA	Uncharacterized protein
ENSBTAG00000017850	XLOC_024712	0.51	6.52	0.00046	0.0064	ARHGEF6	Rac/Cdc42 guanine nucleotide exchange factor 6
XLOC_000212	XLOC_000212	-2.48	0.03	0.00047	0.0065	NA	NA
XLOC_016541	XLOC_016541	-0.78	1.26	0.00047	0.0065	NA	NA
ENSBTAG00000008204	XLOC_023062	-0.33	5.08	0.00047	0.0065	CARNMT1	carnosine N-methyltransferase 1
ENSBTAG00000013231	XLOC_023062	-0.33	5.08	0.00047	0.0065	C8H9orf40	chromosome 8 open reading frame, human C9orf40
ENSBTAG00000007712	XLOC_017010	-0.64	7.17	0.00047	0.0065	SEC22B	SEC22 homolog B, vesicle trafficking protein
ENSBTAG00000006429	XLOC_019646	-0.49	6.53	0.00047	0.0065	ACO2	aconitase 2
ENSBTAG00000039582	XLOC_007011	-0.54	4.92	0.00047	0.0065	NDUFC1	NADH:ubiquinone oxidoreductase subunit C1
ENSBTAG00000002599	XLOC_007011	-0.54	4.92	0.00047	0.0065	MGARP	mitochondria localized glutamic acid rich protein
ENSBTAG00000006143	XLOC_005585	-1.27	5.55	0.00047	0.0065	CREB3L1	cAMP responsive element binding protein 3-like 1
ENSBTAG00000021183	XLOC_015712	-0.96	5.17	0.00047	0.0065	LOC616014	mitogen-activated protein kinase kinase kinase MLK4
ENSBTAG00000008543	XLOC_023634	-0.38	4.67	0.00047	0.0065	GTF2H5	general transcription factor IIH subunit 5
ENSBTAG00000017811	XLOC_001461	-0.54	6.41	0.00047	0.0065	SLC39A9	solute carrier family 39 member 9
ENSBTAG00000013857	XLOC_021346	0.92	3.85	0.00048	0.0065	SH2D3A	SH2 domain containing 3A
ENSBTAG00000003068	XLOC_006962	-1.08	6.7	0.00048	0.0065	MSMO1	methylsterol monooxygenase 1
ENSBTAG00000024947	XLOC_009354	-1.37	-0.86	0.00048	0.0065	TCAM1	testicular cell adhesion molecule 1
ENSBTAG00000048140	XLOC_014937	-0.33	5.09	0.00048	0.0065	DNAAF5	dynein, axonemal, assembly factor 5
ENSBTAG00000015327	XLOC_002575	0.38	9.12	0.00048	0.0065	SPTAN1	spectrin alpha, non-erythrocytic 1
ENSBTAG00000016720	XLOC_002929	-0.59	8.22	0.00048	0.0065	RAB1A	RAB1A, member RAS oncogene family
ENSBTAG00000021471	XLOC_022490	-0.37	3.38	0.00048	0.0065	GIN1	gypsy retrotransposon integrase 1
ENSBTAG00000001142	XLOC_023107	-0.63	6.23	0.00048	0.0066	GNE	glucosamine (UDP-N-acetyl)-2-epimerase/N-acetylmannosamine kinase
ENSBTAG00000010812	XLOC_007463	0.6	4.48	0.00048	0.0066	P2RX4	purinergic receptor P2X, ligand gated ion channel, 4
ENSBTAG00000017354	XLOC_003790	-0.84	2.97	0.00049	0.0066	MPP7	membrane protein, palmitoylated 7
ENSBTAG00000024086	XLOC_017392	-0.94	4.63	0.00049	0.0066	ZMYM6NB	ZMYM6 neighbor
ENSBTAG00000023179	XLOC_004929	0.94	6.33	0.00049	0.0066	TRIB1	tribbles pseudokinase 1
ENSBTAG00000005379	XLOC_006608	-1.38	7.05	0.00049	0.0066	SLC41A1	solute carrier family 41 (magnesium transporter), member 1
ENSBTAG00000014764	XLOC_020227	0.56	9.11	0.00049	0.0066	CD9	CD9 molecule
ENSBTAG00000021523	XLOC_010016	0.45	8.15	0.00049	0.0066	STAT3	signal transducer and activator of transcription 3 (acute-phase response factor)
ENSBTAG00000008014	XLOC_008066	-0.33	5.37	0.00049	0.0066	PPP5C	protein phosphatase 5, catalytic subunit
ENSBTAG00000010602	XLOC_018357	-0.42	4.46	0.00049	0.0066	DDX56	DEAD-box helicase 56
ENSBTAG00000016794	XLOC_002722	1.18	4.43	0.0005	0.0067	NA	NA
ENSBTAG00000009580	XLOC_011185	0.54	7.07	0.0005	0.0067	SH3BGRL3	SH3 domain binding glutamate-rich protein like 3
XLOC_016393	XLOC_016393	-1.28	-1.14	0.0005	0.0067	NA	NA
ENSBTAG00000015911	XLOC_023405	-0.64	2.86	0.0005	0.0067	RWDD2A	RWD domain containing 2A
ENSBTAG00000015069	XLOC_000126	-0.25	7.01	0.0005	0.0067	PCNP	PEST proteolytic signal containing nuclear protein
ENSBTAG00000000699	XLOC_022808	0.4	6.01	0.0005	0.0067	NA	Uncharacterized protein
ENSBTAG00000045622	XLOC_022808	0.4	6.01	0.0005	0.0067	NA	Uncharacterized protein
ENSBTAG00000004349	XLOC_019830	0.28	7.98	0.0005	0.0067	DAZAP2	DAZ associated protein 2
ENSBTAG00000015529	XLOC_012720	-0.38	4.62	0.00051	0.0068	CHCHD4	coiled-coil-helix-coiled-coil-helix domain containing 4
ENSBTAG00000014676	XLOC_022282	0.94	4.33	0.00051	0.0068	SHROOM1	shroom family member 1
ENSBTAG00000038990	XLOC_009014	-0.79	5.86	0.00051	0.0068	TRAF4	TNF receptor associated factor 4
ENSBTAG00000007066	XLOC_003642	0.37	6.08	0.00051	0.0068	TMTC4	transmembrane and tetratricopeptide repeat containing 4
ENSBTAG00000000650	XLOC_020356	-0.32	6.45	0.00051	0.0068	TUBGCP6	tubulin gamma complex associated protein 6
ENSBTAG00000011000	XLOC_020356	-0.32	6.45	0.00051	0.0068	HDAC10	histone deacetylase 10
ENSBTAG00000017632	XLOC_011739	-0.57	4.29	0.00051	0.0068	AEN	apoptosis enhancing nuclease
ENSBTAG00000046273	XLOC_009696	0.5	4.43	0.00051	0.0068	FAM57A	family with sequence similarity 57 member A
ENSBTAG00000039442	XLOC_000805	-0.5	7.74	0.00051	0.0068	SEC62	SEC62 homolog, preprotein translocation factor
ENSBTAG00000022622	XLOC_012621	-0.79	5.62	0.00051	0.0068	CISH	cytokine inducible SH2-containing protein
ENSBTAG00000015841	XLOC_010783	-0.45	4.76	0.00052	0.0069	CCDC115	coiled-coil domain containing 115
ENSBTAG00000009906	XLOC_003011	-0.37	6.86	0.00052	0.0069	DDX1	DEAD/H-box helicase 1
ENSBTAG00000047357	XLOC_002652	-0.77	2.87	0.00052	0.0069	RNF208	ring finger protein 208
ENSBTAG00000020998	XLOC_012734	-0.45	5.79	0.00052	0.0069	RUVBL1	RuvB-like AAA ATPase 1
ENSBTAG00000001077	XLOC_016376	0.49	5.62	0.00052	0.0069	OSBPL5	oxysterol binding protein like 5
ENSBTAG00000018689	XLOC_009614	-0.73	5.38	0.00052	0.0069	LIG3	ligase III, DNA, ATP-dependent
ENSBTAG00000017818	XLOC_013624	0.55	4.76	0.00052	0.0069	MOG	myelin oligodendrocyte glycoprotein
ENSBTAG00000007455	XLOC_024802	0.64	1.66	0.00052	0.0069	DNASE1L1	deoxyribonuclease I-like 1
ENSBTAG00000004358	XLOC_006474	-0.42	3.59	0.00053	0.0069	DARS2	aspartyl-tRNA synthetase 2, mitochondrial
ENSBTAG00000024555	XLOC_006695	-0.45	2.01	0.00053	0.0069	EFCAB2	EF-hand calcium binding domain 2
ENSBTAG00000018316	XLOC_009776	0.46	4.4	0.00053	0.007	ZMYND15	zinc finger, MYND-type containing 15
ENSBTAG00000017941	XLOC_014473	-0.32	3.76	0.00053	0.007	NSUN5	NOP2/Sun RNA methyltransferase family member 5
ENSBTAG00000003667	XLOC_001913	-0.76	5.74	0.00053	0.007	TLN2	talin 2
ENSBTAG00000002068	XLOC_016833	0.58	7.6	0.00053	0.007	TAGLN2	transgelin 2
ENSBTAG00000002826	XLOC_017386	-1.04	4.13	0.00054	0.007	CLSPN	claspin
ENSBTAG00000021115	XLOC_022247	-0.29	4.99	0.00054	0.007	ZNF692	zinc finger protein 692
ENSBTAG00000003443	XLOC_020899	0.33	5.71	0.00054	0.007	USP46	ubiquitin specific peptidase 46
ENSBTAG00000024958	XLOC_001343	-0.51	6.56	0.00054	0.007	FAM214A	family with sequence similarity 214 member A
ENSBTAG00000009086	XLOC_012253	0.94	6.1	0.00054	0.007	LOXL1	lysyl oxidase like 1
ENSBTAG00000005832	XLOC_016346	-0.64	6.82	0.00054	0.0071	ADRBK1	adrenergic, beta, receptor kinase 1
ENSBTAG00000005729	XLOC_023493	0.5	3.36	0.00054	0.0071	FBXL4	F-box and leucine-rich repeat protein 4
ENSBTAG00000006523	XLOC_023642	1.49	6.67	0.00054	0.0071	SOD2	superoxide dismutase 2, mitochondrial
ENSBTAG00000015901	XLOC_004989	-0.22	5.57	0.00055	0.0071	ARMC1	armadillo repeat containing 1
ENSBTAG00000014334	XLOC_002040	0.31	6.1	0.00055	0.0071	ZFYVE26	zinc finger, FYVE domain containing 26
ENSBTAG00000014930	XLOC_003967	1.41	0.53	0.00055	0.0071	MYLK2	myosin light chain kinase 2
ENSBTAG00000001794	XLOC_022081	-0.35	2.4	0.00055	0.0071	RPL36	ribosomal protein L36
ENSBTAG00000021999	XLOC_016723	0.96	6.97	0.00055	0.0071	CPT1A	carnitine palmitoyltransferase 1A (liver)
ENSBTAG00000014947	XLOC_020675	0.5	4.59	0.00055	0.0071	NA	NA
ENSBTAG00000007741	XLOC_021145	1.06	4.96	0.00055	0.0071	CRLF1	cytokine receptor-like factor 1
ENSBTAG00000018590	XLOC_002776	0.41	5.78	0.00055	0.0071	STRN	striatin
ENSBTAG00000004870	XLOC_015689	0.53	6.32	0.00055	0.0071	GALNT2	polypeptide N-acetylgalactosaminyltransferase 2
ENSBTAG00000011374	XLOC_023266	1.06	2.63	0.00055	0.0071	S1PR3	sphingosine-1-phosphate receptor 3
ENSBTAG00000003935	XLOC_011059	0.78	7.56	0.00055	0.0071	TMBIM1	transmembrane BAX inhibitor motif containing 1
XLOC_012395	XLOC_012395	-0.99	0.31	0.00056	0.0072	NA	NA
ENSBTAG00000010125	XLOC_010015	-0.61	7.05	0.00056	0.0072	STAT5B	signal transducer and activator of transcription 5B
ENSBTAG00000005356	XLOC_005341	0.57	7.04	0.00056	0.0072	ST5	suppression of tumorigenicity 5
ENSBTAG00000014880	XLOC_000960	-0.5	6.14	0.00056	0.0072	ICOSLG	inducible T-cell co-stimulator ligand
ENSBTAG00000047827	XLOC_024794	0.86	5.59	0.00056	0.0072	RENBP	renin binding protein
ENSBTAG00000047702	XLOC_024794	0.86	5.59	0.00056	0.0072	NA	NA
ENSBTAG00000010813	XLOC_004936	-0.64	1.63	0.00056	0.0072	LOC531462	diphosphoinositol polyphosphate phosphohydrolase 2 pseudogene
ENSBTAG00000017265	XLOC_024771	-0.32	4.88	0.00056	0.0072	VBP1	von Hippel-Lindau binding protein 1
ENSBTAG00000005497	XLOC_013851	-0.32	5.91	0.00056	0.0072	RPRD1A	regulation of nuclear pre-mRNA domain containing 1A
ENSBTAG00000020536	XLOC_020833	-1.17	6.36	0.00056	0.0072	HERC6	HECT and RLD domain containing E3 ubiquitin protein ligase family member 6
ENSBTAG00000031041	XLOC_011069	0.54	2.75	0.00056	0.0072	NHEJ1	non-homologous end joining factor 1
XLOC_014996	XLOC_014996	-0.85	1.71	0.00056	0.0072	NA	NA
ENSBTAG00000037888	XLOC_008637	-0.92	1.42	0.00057	0.0072	LYPD5	LY6/PLAUR domain containing 5
ENSBTAG00000022039	XLOC_007189	0.76	3.28	0.00057	0.0072	CMKLR1	chemerin chemokine-like receptor 1
ENSBTAG00000013065	XLOC_013304	0.51	4.53	0.00057	0.0072	HFE	hemochromatosis
ENSBTAG00000014498	XLOC_023964	1.62	0.25	0.00057	0.0073	UNC93A	unc-93 homolog A (C. elegans)
ENSBTAG00000020482	XLOC_023482	-0.49	5.7	0.00057	0.0073	ASCC3	activating signal cointegrator 1 complex subunit 3
ENSBTAG00000006832	XLOC_002971	-0.76	5.04	0.00057	0.0073	SLC5A6	solute carrier family 5 (sodium/multivitamin and iodide cotransporter), member 6
ENSBTAG00000010023	XLOC_004218	-0.68	5.16	0.00057	0.0073	FAM107B	family with sequence similarity 107 member B
ENSBTAG00000012449	XLOC_002719	-0.75	5.01	0.00057	0.0073	AFF3	AF4/FMR2 family member 3
ENSBTAG00000003752	XLOC_017089	0.59	5.88	0.00057	0.0073	LOC534742	calcium-binding mitochondrial carrier protein SCaMC-1-like
ENSBTAG00000006064	XLOC_021239	1.77	1.87	0.00058	0.0073	C7H19orf57	chromosome 7 open reading frame, human C19orf57
ENSBTAG00000012082	XLOC_014263	1.6	4.2	0.00058	0.0073	TNFRSF12A	tumor necrosis factor receptor superfamily member 12A
ENSBTAG00000004567	XLOC_002932	-0.37	5.64	0.00058	0.0073	C1D	C1D nuclear receptor corepressor
ENSBTAG00000006049	XLOC_010475	0.74	9.1	0.00058	0.0073	BZW1	basic leucine zipper and W2 domains 1
ENSBTAG00000016894	XLOC_010781	0.19	7.38	0.00058	0.0073	CYFIP1	cytoplasmic FMR1 interacting protein 1
ENSBTAG00000005155	XLOC_000090	-0.36	4.3	0.00058	0.0074	ARL13B	ADP ribosylation factor like GTPase 13B
ENSBTAG00000005658	XLOC_000760	-0.51	3.19	0.00058	0.0074	ECE2	endothelin converting enzyme 2
ENSBTAG00000044606	XLOC_014633	-0.79	0.83	0.00058	0.0074	MIR2382	microRNA 2382
ENSBTAG00000016775	XLOC_021884	0.42	7.03	0.00059	0.0074	SLC27A1	solute carrier family 27 (fatty acid transporter), member 1
ENSBTAG00000016783	XLOC_021884	0.42	7.03	0.00059	0.0074	PGLS	6-phosphogluconolactonase
ENSBTAG00000015426	XLOC_022134	0.65	5.67	0.00059	0.0074	PDLIM4	PDZ and LIM domain 4
ENSBTAG00000016378	XLOC_001676	0.53	7.43	0.00059	0.0074	LRP10	LDL receptor related protein 10
XLOC_018144	XLOC_018144	0.89	2.39	0.00059	0.0074	NA	NA
XLOC_001313	XLOC_001313	0.69	5.3	0.00059	0.0074	NA	NA
ENSBTAG00000019255	XLOC_010301	0.47	7.64	0.00059	0.0074	NFE2L2	nuclear factor, erythroid 2 like 2
ENSBTAG00000013495	XLOC_021008	0.48	6.41	0.0006	0.0075	WDFY3	WD repeat and FYVE domain containing 3
ENSBTAG00000043963	XLOC_007301	0.46	2.25	0.0006	0.0075	FHDC1	FH2 domain containing 1
ENSBTAG00000008330	XLOC_010633	0.43	5.46	0.0006	0.0075	RNF19B	ring finger protein 19B
ENSBTAG00000010899	XLOC_009425	1.06	6.36	0.0006	0.0075	TIMP2	TIMP metallopeptidase inhibitor 2
ENSBTAG00000016128	XLOC_009468	-0.27	6.61	0.0006	0.0075	GGA3	golgi-associated, gamma adaptin ear containing, ARF binding protein 3
ENSBTAG00000005075	XLOC_016297	-0.4	5.44	0.0006	0.0075	MRPL49	mitochondrial ribosomal protein L49
ENSBTAG00000016733	XLOC_006394	-0.35	6.63	0.0006	0.0075	NOL9	nucleolar protein 9
ENSBTAG00000001877	XLOC_024322	-0.68	3.64	0.0006	0.0075	HMGN5	high mobility group nucleosome binding domain 5
ENSBTAG00000015896	XLOC_017255	0.34	5.08	0.0006	0.0075	CC2D1B	coiled-coil and C2 domain containing 1B
ENSBTAG00000009945	XLOC_014631	-0.63	3.79	0.00061	0.0075	BRICD5	BRICHOS domain containing 5
ENSBTAG00000009951	XLOC_014631	-0.63	3.79	0.00061	0.0075	PGP	phosphoglycolate phosphatase
ENSBTAG00000020416	XLOC_010984	-0.7	3.72	0.00061	0.0075	PGAP1	post-GPI attachment to proteins 1
ENSBTAG00000034992	XLOC_024638	-0.31	4.17	0.00061	0.0075	MCTS1	malignant T-cell amplified sequence 1
ENSBTAG00000038107	XLOC_006254	0.35	5.94	0.00061	0.0076	MAPKAPK2	mitogen-activated protein kinase-activated protein kinase 2
ENSBTAG00000021367	XLOC_023123	0.31	5.5	0.00061	0.0076	ANP32B	acidic nuclear phosphoprotein 32 family member B
ENSBTAG00000009211	XLOC_008217	-0.49	4.65	0.00061	0.0076	UBE2S	ubiquitin conjugating enzyme E2S
ENSBTAG00000010786	XLOC_015137	0.48	5.41	0.00061	0.0076	TACC2	transforming, acidic coiled-coil containing protein 2
ENSBTAG00000037571	XLOC_005063	-0.31	4.82	0.00061	0.0076	EBAG9	estrogen receptor binding site associated, antigen, 9
ENSBTAG00000015089	XLOC_019601	0.9	6.37	0.00061	0.0076	LGALS1	lectin, galactoside-binding, soluble, 1
ENSBTAG00000007424	XLOC_007559	1.77	2.06	0.00061	0.0076	LIF	leukemia inhibitory factor
XLOC_016741	XLOC_016741	-1.17	-0.91	0.00062	0.0076	NA	NA
XLOC_016290	XLOC_016290	0.43	3.54	0.00062	0.0076	NA	NA
ENSBTAG00000003889	XLOC_009807	-0.75	6.02	0.00062	0.0076	PER1	period circadian clock 1
ENSBTAG00000014422	XLOC_012212	-0.39	5.91	0.00062	0.0076	MTMR10	myotubularin related protein 10
XLOC_003513	XLOC_003513	-0.56	4.02	0.00062	0.0076	NA	NA
ENSBTAG00000015636	XLOC_021287	0.46	4.2	0.00062	0.0076	C7H19orf66	repressor of yield of DENV protein homolog
ENSBTAG00000017504	XLOC_019152	-0.65	1.4	0.00062	0.0076	FAIM2	Fas apoptotic inhibitory molecule 2
ENSBTAG00000047708	XLOC_024750	-0.67	3.38	0.00062	0.0076	CD99L2	CD99 molecule like 2
ENSBTAG00000002467	XLOC_014210	-0.46	5.36	0.00062	0.0076	FAM173A	family with sequence similarity 173 member A
ENSBTAG00000020406	XLOC_024679	-0.7	4.35	0.00062	0.0076	GPC3	glypican 3
ENSBTAG00000004380	XLOC_019296	0.28	6.55	0.00062	0.0076	STAT2	signal transducer and activator of transcription 2
ENSBTAG00000025942	XLOC_022929	-1.71	3.09	0.00062	0.0076	HPGD	hydroxyprostaglandin dehydrogenase 15-(NAD)
ENSBTAG00000003121	XLOC_024875	-2.82	1.44	0.00063	0.0076	FRMPD3	FERM and PDZ domain containing 3
XLOC_016391	XLOC_016391	-1.58	0.61	0.00063	0.0076	NA	NA
ENSBTAG00000020819	XLOC_011964	0.29	6	0.00063	0.0076	YY2	YY2 transcription factor
ENSBTAG00000009543	XLOC_019964	0.46	7.77	0.00063	0.0077	ESYT1	extended synaptotagmin-like protein 1
ENSBTAG00000037690	XLOC_015252	-0.81	4.16	0.00063	0.0077	MIR1287	microRNA 1287
ENSBTAG00000014313	XLOC_015252	-0.81	4.16	0.00063	0.0077	PYROXD2	pyridine nucleotide-disulphide oxidoreductase domain 2
ENSBTAG00000000727	XLOC_005507	0.23	5.44	0.00063	0.0077	RNF169	ring finger protein 169
ENSBTAG00000005524	XLOC_018248	0.32	6.83	0.00063	0.0077	HBP1	HMG-box transcription factor 1
ENSBTAG00000006372	XLOC_020108	-0.4	5.85	0.00063	0.0077	KLHL42	kelch like family member 42
ENSBTAG00000007609	XLOC_020246	-0.33	5.18	0.00063	0.0077	ITFG2	integrin alpha FG-GAP repeat containing 2
ENSBTAG00000007116	XLOC_022468	0.5	7.14	0.00063	0.0077	ARRDC3	arrestin domain containing 3
ENSBTAG00000012234	XLOC_017577	-1.18	4.31	0.00064	0.0077	RHBG	Rh family B glycoprotein
ENSBTAG00000040070	XLOC_016247	-1.33	5.36	0.00064	0.0077	SCGB1D	secretoglobin, family 1D, member 2
ENSBTAG00000005191	XLOC_012731	-0.51	7.81	0.00064	0.0077	RPN1	ribophorin I
ENSBTAG00000029897	XLOC_008926	0.88	7.15	0.00064	0.0077	NA	NA
ENSBTAG00000011623	XLOC_008926	0.88	7.15	0.00064	0.0077	VMP1	vacuole membrane protein 1
ENSBTAG00000012999	XLOC_020063	0.2	4.99	0.00064	0.0077	PRDM4	PR domain containing 4
ENSBTAG00000022656	XLOC_012860	-0.51	4.02	0.00064	0.0077	KCTD6	potassium channel tetramerization domain containing 6
ENSBTAG00000005133	XLOC_023129	0.81	3.29	0.00064	0.0077	ANKS6	ankyrin repeat and sterile alpha motif domain containing 6
ENSBTAG00000009498	XLOC_014957	-0.38	7.02	0.00064	0.0077	PTEN	phosphatase and tensin homolog
ENSBTAG00000000977	XLOC_005778	0.56	6.87	0.00064	0.0077	CADM1	cell adhesion molecule 1
ENSBTAG00000009475	XLOC_003738	0.68	7.68	0.00064	0.0077	PLXDC2	plexin domain containing 2
ENSBTAG00000011471	XLOC_003660	-0.28	5.67	0.00064	0.0077	CARS2	cysteinyl-tRNA synthetase 2, mitochondrial (putative)
ENSBTAG00000018690	XLOC_019193	-0.34	4.61	0.00064	0.0077	RPAP3	RNA polymerase II associated protein 3
ENSBTAG00000013449	XLOC_010948	-0.32	6.56	0.00064	0.0077	RAB3GAP1	RAB3 GTPase activating protein catalytic subunit 1
ENSBTAG00000001539	XLOC_001892	0.4	5.58	0.00065	0.0077	SAV1	salvador family WW domain containing protein 1
ENSBTAG00000010149	XLOC_020060	-0.53	4.91	0.00065	0.0077	CRY1	cryptochrome circadian clock 1
ENSBTAG00000044092	XLOC_014342	-0.88	6.75	0.00065	0.0078	IQCK	IQ motif containing K
ENSBTAG00000005496	XLOC_024384	-0.38	4.93	0.00065	0.0078	RP2	retinitis pigmentosa 2 (X-linked recessive)
ENSBTAG00000012626	XLOC_004532	0.6	3.92	0.00065	0.0078	B4GALT5	UDP-Gal:betaGlcNAc beta 1,4- galactosyltransferase, polypeptide 5
ENSBTAG00000031010	XLOC_000450	-0.41	4.32	0.00065	0.0078	ACAD11	acyl-CoA dehydrogenase family member 11
ENSBTAG00000027694	XLOC_010298	-0.24	3.73	0.00065	0.0078	TTC30A	tetratricopeptide repeat domain 30A
ENSBTAG00000004887	XLOC_002209	0.27	7.46	0.00065	0.0078	DCTN1	dynactin subunit 1
ENSBTAG00000010898	XLOC_002238	-0.38	5.18	0.00066	0.0078	SLC30A6	solute carrier family 30 (zinc transporter), member 6
ENSBTAG00000005043	XLOC_024394	1.09	5.41	0.00066	0.0078	TIMP1	TIMP metallopeptidase inhibitor 1
ENSBTAG00000021273	XLOC_011758	0.82	5.75	0.00066	0.0078	SEMA4B	semaphorin 4B
ENSBTAG00000039705	XLOC_004887	-0.43	5.56	0.00066	0.0078	HGH1	HGH1 homolog
ENSBTAG00000016033	XLOC_010836	-0.56	3.1	0.00066	0.0078	HOXD9	homeobox D9
ENSBTAG00000001364	XLOC_001832	-0.57	3.48	0.00066	0.0078	DPH6	diphthamine biosynthesis 6
ENSBTAG00000004532	XLOC_020114	-0.47	5.49	0.00066	0.0078	FGFR1OP2	FGFR1 oncogene partner 2
ENSBTAG00000011228	XLOC_018994	-0.34	5.96	0.00066	0.0078	FASTK	Fas-activated serine/threonine kinase
ENSBTAG00000013869	XLOC_017416	-0.97	7.87	0.00066	0.0078	SH3BP4	SH3-domain binding protein 4
ENSBTAG00000000084	XLOC_011564	-0.39	4.36	0.00066	0.0078	MRPS30	mitochondrial ribosomal protein S30
ENSBTAG00000001945	XLOC_001453	-0.58	4.23	0.00066	0.0079	ARG2	arginase 2
ENSBTAG00000001085	XLOC_009503	-0.82	6.91	0.00067	0.0079	FAM20A	family with sequence similarity 20 member A
ENSBTAG00000020600	XLOC_016344	0.86	3.78	0.00067	0.0079	RHOD	ras homolog family member D
ENSBTAG00000013084	XLOC_008680	-0.31	5.95	0.00067	0.0079	LOC782742	alpha-soluble NSF attachment protein
ENSBTAG00000011850	XLOC_003276	-0.73	4.84	0.00067	0.0079	ALG5	ALG5, dolichyl-phosphate beta-glucosyltransferase
ENSBTAG00000037581	XLOC_008882	-0.26	6.54	0.00067	0.0079	MZF1	myeloid zinc finger 1
ENSBTAG00000007570	XLOC_005108	-0.3	4.31	0.00067	0.0079	NDUFAF6	NADH:ubiquinone oxidoreductase complex assembly factor 6
ENSBTAG00000004979	XLOC_013723	-0.5	5	0.00067	0.0079	MRS2	MRS2, magnesium transporter
ENSBTAG00000030930	XLOC_012729	0.34	4.45	0.00067	0.0079	HMCES	5-hydroxymethylcytosine (hmC) binding, ES cell-specific
ENSBTAG00000011826	XLOC_019594	-0.31	5.72	0.00067	0.0079	PEX26	peroxisomal biogenesis factor 26
ENSBTAG00000013523	XLOC_009227	-0.36	6.44	0.00068	0.0079	OSBPL7	oxysterol binding protein like 7
ENSBTAG00000001832	XLOC_009227	-0.36	6.44	0.00068	0.0079	MRPL10	mitochondrial ribosomal protein L10
ENSBTAG00000018417	XLOC_004396	0.34	6.24	0.00068	0.0079	PSMF1	proteasome inhibitor subunit 1
XLOC_006248	XLOC_006248	-0.72	3.49	0.00068	0.0079	NA	NA
ENSBTAG00000000279	XLOC_014239	-0.8	6.72	0.00068	0.0079	RAB26	RAB26, member RAS oncogene family
ENSBTAG00000016823	XLOC_001305	0.23	5.76	0.00068	0.0079	CSNK1G1	casein kinase 1 gamma 1
ENSBTAG00000005145	XLOC_012233	0.45	6.25	0.00068	0.008	PEAK1	pseudopodium enriched atypical kinase 1
ENSBTAG00000016167	XLOC_002786	-0.45	7.34	0.00068	0.008	ATL2	atlastin GTPase 2
ENSBTAG00000004110	XLOC_024958	0.48	1.77	0.00068	0.008	LOC531038	rho-related GTP-binding protein RhoG
ENSBTAG00000015848	XLOC_024358	-0.27	4.89	0.00068	0.008	PHKA1	phosphorylase kinase, alpha 1 (muscle)
ENSBTAG00000003152	XLOC_011930	0.86	4.06	0.00068	0.008	NA	NA
XLOC_003826	XLOC_003826	-0.67	2.2	0.00069	0.008	NA	NA
ENSBTAG00000000042	XLOC_009395	-1.32	4.73	0.00069	0.008	PYCR1	pyrroline-5-carboxylate reductase 1
ENSBTAG00000008554	XLOC_020253	0.82	1.89	0.00069	0.008	NINJ2	ninjurin 2
ENSBTAG00000047196	XLOC_007995	0.64	1.21	0.00069	0.008	NA	Uncharacterized protein
ENSBTAG00000021505	XLOC_009427	-0.51	5.12	0.00069	0.008	USP36	ubiquitin specific peptidase 36
ENSBTAG00000022825	XLOC_014901	0.57	4.15	0.00069	0.008	BRI3	brain protein I3
ENSBTAG00000021780	XLOC_009837	-0.24	6.22	0.00069	0.008	SCO1	SCO cytochrome oxidase deficient homolog 1 (yeast)
ENSBTAG00000033299	XLOC_014615	1.31	1.94	0.00069	0.008	IGFALS	insulin like growth factor binding protein acid labile subunit
ENSBTAG00000016675	XLOC_007465	-0.24	4.81	0.00069	0.008	ANAPC7	anaphase promoting complex subunit 7
ENSBTAG00000002470	XLOC_014595	-0.61	1.23	0.0007	0.0081	CCDC78	coiled-coil domain containing 78
ENSBTAG00000015563	XLOC_012866	-0.57	3.74	0.0007	0.0081	PDE12	phosphodiesterase 12
ENSBTAG00000013782	XLOC_010567	-0.48	5.58	0.0007	0.0081	DNAJB2	DnaJ heat shock protein family (Hsp40) member B2
ENSBTAG00000004189	XLOC_007452	0.32	6.32	0.00071	0.0082	MLXIP	MLX interacting protein
ENSBTAG00000006838	XLOC_024661	-0.48	5.46	0.00071	0.0082	AIFM1	apoptosis inducing factor, mitochondria associated 1
ENSBTAG00000012067	XLOC_014129	0.27	5.85	0.00072	0.0083	EPG5	ectopic P-granules autophagy protein 5 homolog (C. elegans)
ENSBTAG00000002835	XLOC_007330	0.6	6.06	0.00072	0.0083	SMAD1	SMAD family member 1
ENSBTAG00000021002	XLOC_006117	0.42	4.9	0.00072	0.0083	ACP2	acid phosphatase 2, lysosomal
ENSBTAG00000020648	XLOC_020900	-0.29	5.01	0.00073	0.0084	SCFD2	sec1 family domain containing 2
ENSBTAG00000010336	XLOC_016761	-0.5	7.36	0.00073	0.0084	TALDO1	transaldolase 1
ENSBTAG00000046140	XLOC_003186	0.8	4.87	0.00073	0.0084	NPDC1	neural proliferation, differentiation and control, 1
ENSBTAG00000047199	XLOC_019146	-0.58	2.02	0.00073	0.0084	NA	Uncharacterized protein
ENSBTAG00000031715	XLOC_004335	0.34	6.34	0.00074	0.0084	LOC104968571	protein-L-isoaspartate O-methyltransferase domain-containing protein 2
ENSBTAG00000018408	XLOC_023531	-0.33	8.08	0.00074	0.0084	SNX14	sorting nexin 14
ENSBTAG00000006672	XLOC_023531	-0.33	8.08	0.00074	0.0084	SYNCRIP	synaptotagmin binding, cytoplasmic RNA interacting protein
XLOC_005836	XLOC_005836	-0.43	2.31	0.00074	0.0085	NA	NA
ENSBTAG00000012416	XLOC_015313	-0.41	4.59	0.00074	0.0085	ZNF511	zinc finger protein 511
ENSBTAG00000030175	XLOC_009455	0.49	5.68	0.00074	0.0085	FBF1	Fas (TNFRSF6) binding factor 1
ENSBTAG00000002006	XLOC_001246	1.4	8.72	0.00074	0.0085	THBS1	thrombospondin 1
XLOC_022699	XLOC_022699	-0.99	0.06	0.00075	0.0085	NA	NA
ENSBTAG00000016140	XLOC_005887	1.09	5.04	0.00075	0.0085	PPFIBP2	PTPRF interacting protein, binding protein 2 (liprin beta 2)
ENSBTAG00000012939	XLOC_013364	0.45	3.64	0.00075	0.0085	DTNBP1	dystrobrevin binding protein 1
ENSBTAG00000001156	XLOC_004629	-0.49	5.61	0.00075	0.0085	ST3GAL1	ST3 beta-galactoside alpha-2,3-sialyltransferase 1
ENSBTAG00000011150	XLOC_000386	0.79	5.56	0.00075	0.0085	PFN2	profilin 2
ENSBTAG00000017375	XLOC_020773	-0.57	6.46	0.00075	0.0085	C6H4orf32	chromosome 6 open reading frame, human C4orf32
ENSBTAG00000012150	XLOC_021580	-0.95	2.47	0.00075	0.0086	PLK5	polo-like kinase 5
ENSBTAG00000013524	XLOC_007664	0.44	6	0.00075	0.0086	CMIP	c-Maf inducing protein
ENSBTAG00000012335	XLOC_012636	0.49	5.53	0.00075	0.0086	UBA7	ubiquitin-like modifier activating enzyme 7
ENSBTAG00000014669	XLOC_019776	-0.4	4.29	0.00076	0.0086	LOC101906178	NADH dehydrogenase [ubiquinone] 1 alpha subcomplex subunit 12-like
ENSBTAG00000030933	XLOC_008026	-0.22	4.65	0.00076	0.0086	ZNF576	zinc finger protein 576
ENSBTAG00000007838	XLOC_004878	-0.49	2.19	0.00076	0.0086	MFSD3	major facilitator superfamily domain containing 3
ENSBTAG00000022147	XLOC_016764	0.45	6.41	0.00076	0.0086	EPS8L2	EPS8-like 2
ENSBTAG00000009032	XLOC_016764	0.45	6.41	0.00076	0.0086	TMEM80	transmembrane protein 80
ENSBTAG00000007546	XLOC_020276	0.41	5.92	0.00076	0.0086	NA	Uncharacterized protein
XLOC_003294	XLOC_003294	-0.58	1.92	0.00076	0.0086	NA	NA
ENSBTAG00000001052	XLOC_016781	-1.25	-0.24	0.00077	0.0087	ADCY10	adenylate cyclase 10 (soluble)
ENSBTAG00000034691	XLOC_004596	-0.6	6.81	0.00077	0.0087	TSTA3	tissue specific transplantation antigen P35B
ENSBTAG00000046866	XLOC_004596	-0.6	6.81	0.00077	0.0087	ZNF707	zinc finger protein 707
ENSBTAG00000003721	XLOC_006100	-0.57	4.17	0.00077	0.0087	CHST1	carbohydrate (keratan sulfate Gal-6) sulfotransferase 1
ENSBTAG00000011632	XLOC_007691	0.26	6.22	0.00078	0.0088	MAP1LC3B	microtubule associated protein 1 light chain 3 beta
ENSBTAG00000001193	XLOC_016718	0.3	6.67	0.00078	0.0088	UNC93B1	unc-93 homolog B1 (C. elegans)
ENSBTAG00000012908	XLOC_000066	-0.5	6.4	0.00078	0.0088	HSPA13	heat shock protein family A (Hsp70) member 13
ENSBTAG00000016281	XLOC_023474	0.31	5.17	0.00078	0.0088	PREP	prolyl endopeptidase
ENSBTAG00000004727	XLOC_014261	0.44	3.63	0.00078	0.0088	PAQR4	progestin and adipoQ receptor family member IV
ENSBTAG00000010731	XLOC_022017	0.49	2.09	0.00078	0.0088	CDKN2D	cyclin-dependent kinase inhibitor 2D (p19, inhibits CDK4)
ENSBTAG00000025280	XLOC_013402	0.36	6.31	0.00078	0.0088	SERPINB6	serpin peptidase inhibitor, clade B (ovalbumin), member 6
ENSBTAG00000040490	XLOC_003707	0.51	6.45	0.00079	0.0088	CCDC3	coiled-coil domain containing 3
ENSBTAG00000020453	XLOC_018953	0.84	2.89	0.00079	0.0088	CLEC5A	C-type lectin domain family 5 member A
ENSBTAG00000032433	XLOC_007448	-0.29	4.88	0.00079	0.0089	NA	density-regulated protein
ENSBTAG00000045026	XLOC_007448	-0.29	4.88	0.00079	0.0089	SNORA70	Small nucleolar RNA SNORA70
ENSBTAG00000016643	XLOC_017758	0.32	4.68	0.0008	0.0089	CYB561D1	cytochrome b-561 domain containing 1
ENSBTAG00000048120	XLOC_017758	0.32	4.68	0.0008	0.0089	7SK	7SK RNA
ENSBTAG00000043958	XLOC_020544	-0.43	6.69	0.0008	0.0089	TMEM33	transmembrane protein 33
ENSBTAG00000037972	XLOC_012845	-0.25	4.79	0.0008	0.0089	SLC25A26	solute carrier family 25 (S-adenosylmethionine carrier), member 26
ENSBTAG00000021527	XLOC_011721	0.37	6.85	0.0008	0.0089	IGF1R	insulin like growth factor 1 receptor
ENSBTAG00000015253	XLOC_014573	-0.24	6.63	0.0008	0.009	COX19	COX19 cytochrome c oxidase assembly homolog (S. cerevisiae)
ENSBTAG00000026192	XLOC_014573	-0.24	6.63	0.0008	0.009	C7orf50	chromosome 7 open reading frame 50
ENSBTAG00000009075	XLOC_006780	-0.55	4.32	0.0008	0.009	RNF207	ring finger protein 207
ENSBTAG00000007689	XLOC_003020	-1.6	5.8	0.00081	0.009	LPIN1	lipin 1
ENSBTAG00000011115	XLOC_015200	0.84	1.53	0.00081	0.009	CH25H	cholesterol 25-hydroxylase
ENSBTAG00000017452	XLOC_011205	0.43	3.51	0.00081	0.009	RCAN3	RCAN family member 3
ENSBTAG00000020433	XLOC_009066	0.61	4.35	0.00081	0.0091	NLRP1	NLR family, pyrin domain containing 1
ENSBTAG00000008989	XLOC_020155	0.44	2.88	0.00082	0.0091	BORCS5	BLOC-1 related complex subunit 5
ENSBTAG00000001105	XLOC_002403	0.38	7.54	0.00082	0.0091	ANXA4	annexin A4
ENSBTAG00000047768	XLOC_024933	-0.49	4.78	0.00082	0.0091	COX7B	cytochrome c oxidase subunit VIIb
ENSBTAG00000013045	XLOC_024777	-0.36	6.57	0.00082	0.0091	DKC1	dyskeratosis congenita 1, dyskerin
ENSBTAG00000043347	XLOC_024777	-0.36	6.57	0.00082	0.0091	SNORA36	Small nucleolar RNA SNORA36 family
ENSBTAG00000010692	XLOC_018403	-0.81	8.1	0.00082	0.0091	SND1	staphylococcal nuclease and tudor domain containing 1
ENSBTAG00000004347	XLOC_013540	-0.7	6.29	0.00082	0.0091	ADGRF5	adhesion G protein-coupled receptor F5
ENSBTAG00000044001	XLOC_000732	0.38	7.94	0.00082	0.0091	LPP	LIM domain containing preferred translocation partner in lipoma
ENSBTAG00000000782	XLOC_020907	-0.81	7.08	0.00082	0.0091	KDR	kinase insert domain receptor
ENSBTAG00000019933	XLOC_017290	0.43	5.39	0.00083	0.0091	MKNK1	MAP kinase interacting serine/threonine kinase 1
ENSBTAG00000019310	XLOC_014919	0.24	6.13	0.00083	0.0091	FOXK1	forkhead box K1
XLOC_000478	XLOC_000478	-2.52	0.07	0.00083	0.0091	NA	NA
ENSBTAG00000014320	XLOC_022168	-0.5	4.84	0.00083	0.0091	SRFBP1	serum response factor binding protein 1
ENSBTAG00000020663	XLOC_019974	0.31	5.72	0.00083	0.0092	ORMDL2	ORMDL sphingolipid biosynthesis regulator 2
ENSBTAG00000003746	XLOC_017950	-0.27	8.33	0.00083	0.0092	SCP2	sterol carrier protein 2
XLOC_019713	XLOC_019713	-0.51	1.79	0.00084	0.0093	NA	NA
ENSBTAG00000018722	XLOC_006825	0.47	6	0.00084	0.0093	PLEKHM2	pleckstrin homology and RUN domain containing M2
ENSBTAG00000018723	XLOC_006825	0.47	6	0.00084	0.0093	SLC25A34	solute carrier family 25 member 34
ENSBTAG00000016337	XLOC_013721	-0.38	5.03	0.00084	0.0093	ACOT13	acyl-CoA thioesterase 13
ENSBTAG00000017310	XLOC_000549	0.8	4.49	0.00085	0.0093	EVA1C	eva-1 homolog C (C. elegans)
ENSBTAG00000000065	XLOC_003858	-0.26	5.01	0.00085	0.0093	CRLS1	cardiolipin synthase 1
ENSBTAG00000024407	XLOC_016954	1.06	0.09	0.00085	0.0093	NA	NA
ENSBTAG00000013589	XLOC_002354	0.32	6.94	0.00085	0.0093	CHMP3	charged multivesicular body protein 3
ENSBTAG00000002287	XLOC_007741	-0.44	6.64	0.00086	0.0094	CHD9	chromodomain helicase DNA binding protein 9
ENSBTAG00000017492	XLOC_004957	0.31	7.98	0.00086	0.0094	PCMTD1	protein-L-isoaspartate (D-aspartate) O-methyltransferase domain containing 1
ENSBTAG00000004747	XLOC_012880	-0.62	5.22	0.00086	0.0094	SPCS1	signal peptidase complex subunit 1
ENSBTAG00000044070	XLOC_022882	0.4	6.08	0.00086	0.0094	SNX30	sorting nexin family member 30
ENSBTAG00000007256	XLOC_019911	0.32	6.47	0.00087	0.0095	DYRK2	dual specificity tyrosine-(Y)-phosphorylation regulated kinase 2
ENSBTAG00000037415	XLOC_007133	-0.63	2.63	0.00087	0.0095	NA	NA
ENSBTAG00000002039	XLOC_016306	0.33	5.21	0.00087	0.0095	FRMD8	FERM domain containing 8
ENSBTAG00000031933	XLOC_009086	1.35	3.75	0.00087	0.0095	ALOX12E	arachidonate lipoxygenase, epidermal
ENSBTAG00000015286	XLOC_003076	-0.5	5.67	0.00087	0.0095	GOLGA1	golgin A1
ENSBTAG00000003063	XLOC_000017	0.34	6.1	0.00087	0.0095	SYNJ1	synaptojanin 1
ENSBTAG00000012229	XLOC_005703	-2.42	0.18	0.00087	0.0095	LOC613282	beta-galactosidase-1-like protein 3
ENSBTAG00000016165	XLOC_019818	1.25	8.73	0.00088	0.0095	KRT7	keratin 7, type II
ENSBTAG00000013756	XLOC_019818	1.25	8.73	0.00088	0.0095	LOC787600	keratin, type II cuticular Hb1
ENSBTAG00000020852	XLOC_009781	0.9	4.76	0.00088	0.0095	SLC16A11	solute carrier family 16 member 11
ENSBTAG00000009655	XLOC_018343	0.49	7.7	0.00088	0.0096	TNS3	tensin 3
XLOC_011381	XLOC_011381	-0.8	-0.02	0.00089	0.0096	NA	NA
XLOC_001320	XLOC_001320	-0.71	1.77	0.00089	0.0096	NA	NA
ENSBTAG00000015962	XLOC_010384	-0.42	6.72	0.00089	0.0097	MMADHC	methylmalonic aciduria and homocystinuria, cblD type
ENSBTAG00000000599	XLOC_020977	0.37	8.08	0.00089	0.0097	CCNI	cyclin I
ENSBTAG00000012314	XLOC_021313	-0.95	5.34	0.00089	0.0097	LDLR	low density lipoprotein receptor
ENSBTAG00000019574	XLOC_020357	-0.96	3.92	0.0009	0.0097	MAPK12	mitogen-activated protein kinase 12
ENSBTAG00000009436	XLOC_017579	0.48	4.75	0.0009	0.0097	TMEM79	transmembrane protein 79
ENSBTAG00000020153	XLOC_017512	-0.36	3.19	0.0009	0.0097	NIT1	nitrilase 1
ENSBTAG00000017039	XLOC_002261	-1.82	0.26	0.0009	0.0097	ARHGEF33	Rho guanine nucleotide exchange factor 33
ENSBTAG00000019498	XLOC_009900	0.66	6.37	0.0009	0.0097	ITGA3	integrin subunit alpha 3
ENSBTAG00000008721	XLOC_019479	0.43	5.69	0.0009	0.0097	MANSC1	MANSC domain containing 1
ENSBTAG00000031441	XLOC_007903	0.69	4.73	0.00091	0.0098	FXYD5	FXYD domain containing ion transport regulator 5
ENSBTAG00000011246	XLOC_018771	1.71	-1.25	0.00091	0.0098	FOXP2	forkhead box P2
ENSBTAG00000014719	XLOC_022723	0.27	4.48	0.00091	0.0098	TMOD1	tropomodulin 1
ENSBTAG00000008801	XLOC_009165	-0.45	3.85	0.00091	0.0098	ATPAF2	ATP synthase mitochondrial F1 complex assembly factor 2
ENSBTAG00000009854	XLOC_011796	-0.32	4.61	0.00091	0.0098	MPHOSPH10	M-phase phosphoprotein 10
ENSBTAG00000012263	XLOC_010722	-0.78	6.18	0.00091	0.0098	ASAP3	ArfGAP with SH3 domain, ankyrin repeat and PH domain 3
ENSBTAG00000025101	XLOC_009783	1.81	0.07	0.00091	0.0098	ASGR2	asialoglycoprotein receptor 2
ENSBTAG00000007657	XLOC_022955	1.58	7.87	0.00092	0.0098	SCARA3	scavenger receptor class A member 3
ENSBTAG00000034987	XLOC_004155	-0.35	5.33	0.00092	0.0098	MKKS	McKusick-Kaufman syndrome
ENSBTAG00000010890	XLOC_001142	-0.45	5.76	0.00092	0.0098	PRMT5	protein arginine methyltransferase 5
ENSBTAG00000016513	XLOC_008804	0.45	3.25	0.00092	0.0099	ZNF331	zinc finger protein 331
ENSBTAG00000013631	XLOC_006888	0.57	7.8	0.00092	0.0099	GLUL	glutamate-ammonia ligase
XLOC_013763	XLOC_013763	-1	2.96	0.00092	0.0099	NA	NA
ENSBTAG00000005719	XLOC_018078	1.69	-0.95	0.00092	0.0099	GJB4	gap junction protein beta 4
ENSBTAG00000006729	XLOC_015751	0.79	4.62	0.00093	0.0099	ARID5B	AT-rich interaction domain 5B
ENSBTAG00000030172	XLOC_009446	0.33	6.92	0.00093	0.0099	LOC100850735	phosphoribosyl pyrophosphate synthase-associated protein 1
ENSBTAG00000012096	XLOC_023398	-0.6	3.81	0.00093	0.0099	BCKDHB	branched chain keto acid dehydrogenase E1, beta polypeptide
ENSBTAG00000025762	XLOC_009271	0.42	6.26	0.00093	0.0099	CNP	2',3'-cyclic nucleotide 3' phosphodiesterase
ENSBTAG00000011263	XLOC_004431	0.38	6.16	0.00093	0.0099	EIF6	eukaryotic translation initiation factor 6
ENSBTAG00000012048	XLOC_021308	0.38	4.39	0.00094	0.0099	CARM1	coactivator associated arginine methyltransferase 1
ENSBTAG00000014078	XLOC_023118	2.78	0.9	0.00094	0.0099	IGFBPL1	insulin like growth factor binding protein-like 1
ENSBTAG00000016305	XLOC_000236	-3.21	5.93	0.00094	0.01	ATP13A4	ATPase type 13A4
ENSBTAG00000002657	XLOC_009272	0.32	5.33	0.00094	0.01	LOC100850131	NF-kappa-B inhibitor-interacting Ras-like protein 2
XLOC_013922	XLOC_013922	2.08	0.38	0.00094	0.01	NA	NA
ENSBTAG00000033603	XLOC_013443	-0.62	3.52	0.00095	0.01	LOC786383	chromosome unknown open reading frame, human C6orf125
ENSBTAG00000016567	XLOC_014194	-0.59	2.98	0.00095	0.01	HBQ1	hemoglobin, theta 1
ENSBTAG00000032198	XLOC_014194	-0.59	2.98	0.00095	0.01	NA	Uncharacterized protein
ENSBTAG00000021425	XLOC_012244	-1.7	1.45	0.00095	0.01	LMAN1L	lectin, mannose-binding, 1 like
ENSBTAG00000008309	XLOC_010768	-0.43	6.27	0.00095	0.01	ATP13A2	ATPase type 13A2
XLOC_018145	XLOC_018145	0.7	4.6	0.00095	0.01	NA	NA
ENSBTAG00000045910	XLOC_007281	0.37	3.28	0.00096	0.01	NA	Transport and Golgi organization protein 2 homolog
ENSBTAG00000000948	XLOC_004692	-0.34	7.13	0.00096	0.01	RAB2A	RAB2A, member RAS oncogene family
ENSBTAG00000004356	XLOC_016522	-0.73	6.2	0.00096	0.01	ROBO4	roundabout guidance receptor 4
ENSBTAG00000007441	XLOC_015131	-0.32	6.47	0.00096	0.01	SEC23IP	SEC23 interacting protein
ENSBTAG00000000998	XLOC_013850	0.34	5.91	0.00096	0.01	SLC39A6	solute carrier family 39 (zinc transporter), member 6
ENSBTAG00000016546	XLOC_018941	0.4	6.22	0.00097	0.01	PARP12	poly(ADP-ribose) polymerase family member 12
ENSBTAG00000002487	XLOC_012119	-0.26	6.49	0.00097	0.01	UBE3A	ubiquitin protein ligase E3A
ENSBTAG00000017388	XLOC_017326	0.43	4.19	0.00097	0.01	SVBP	small vasohibin binding protein
ENSBTAG00000010835	XLOC_012807	-0.37	6.98	0.00097	0.01	CRELD1	cysteine rich with EGF like domains 1
ENSBTAG00000010833	XLOC_012807	-0.37	6.98	0.00097	0.01	IL17RE	interleukin 17 receptor E
ENSBTAG00000033669	XLOC_012807	-0.37	6.98	0.00097	0.01	IL17RC	interleukin 17 receptor C
ENSBTAG00000020272	XLOC_005213	0.54	6.48	0.00097	0.01	SIK2	salt inducible kinase 2
ENSBTAG00000006610	XLOC_006036	0.6	1.15	0.00097	0.01	XRRA1	X-ray radiation resistance associated 1
ENSBTAG00000001136	XLOC_017763	-1.56	4.97	0.00098	0.01	KIAA1324	KIAA1324 ortholog
ENSBTAG00000019514	XLOC_000722	-0.35	5.53	0.00098	0.01	OPA1	optic atrophy 1 (autosomal dominant)
ENSBTAG00000032933	XLOC_011593	-1.21	0.11	0.00098	0.01	TTC23L	tetratricopeptide repeat domain 23-like
ENSBTAG00000027991	XLOC_002140	0.23	5.39	0.00099	0.01	ANAPC1	anaphase promoting complex subunit 1
ENSBTAG00000007836	XLOC_015969	-0.84	6	0.00099	0.01	PPA1	pyrophosphatase (inorganic) 1
ENSBTAG00000037991	XLOC_005373	-0.65	4.88	0.00099	0.01	LOC506989	mitochondrial ribosomal protein L17-like
ENSBTAG00000005249	XLOC_021667	-0.18	5.63	0.001	0.01	RNF14	ring finger protein 14
ENSBTAG00000005261	XLOC_008584	-1.41	1.29	0.001	0.01	FCGBP	Fc fragment of IgG binding protein
ENSBTAG00000010234	XLOC_001113	-0.67	5.43	0.001	0.01	DHRS1	dehydrogenase/reductase (SDR family) member 1
ENSBTAG00000009696	XLOC_015724	-1.46	-0.97	0.001	0.01	ACTN2	actinin alpha 2
ENSBTAG00000047424	XLOC_022069	0.45	5.05	0.001	0.01	NA	NA
ENSBTAG00000020760	XLOC_007265	-0.68	5.53	0.001	0.01	SNAP29	synaptosome associated protein 29kDa
ENSBTAG00000010175	XLOC_017383	1.05	3.87	0.001	0.01	COL8A2	collagen type VIII alpha 2
ENSBTAG00000007204	XLOC_019130	2.03	2.67	0.001	0.01	KRT80	keratin 80, type II
ENSBTAG00000026585	XLOC_011210	-0.46	7.11	0.001	0.01	TCEB3	transcription elongation factor B (SIII), polypeptide 3 (110kDa, elongin A)
ENSBTAG00000018901	XLOC_013950	0.37	5	0.001	0.01	CTIF	CBP80/20-dependent translation initiation factor
ENSBTAG00000018322	XLOC_021596	-0.47	6.27	0.001	0.01	SEC24A	SEC24 homolog A, COPII coat complex component
ENSBTAG00000002014	XLOC_001904	0.3	6.71	0.001	0.01	SNX1	sorting nexin 1
ENSBTAG00000016524	XLOC_004000	0.25	7.29	0.001	0.01	RALY	RALY heterogeneous nuclear ribonucleoprotein
ENSBTAG00000042166	XLOC_019174	-0.36	6.53	0.001	0.01	SNORA2	Small nucleolar RNA SNORA2/SNORA34 family
ENSBTAG00000042536	XLOC_019174	-0.36	6.53	0.001	0.01	SNORA2	Small nucleolar RNA SNORA2/SNORA34 family
ENSBTAG00000002693	XLOC_019174	-0.36	6.53	0.001	0.01	KANSL2	KAT8 regulatory NSL complex subunit 2
ENSBTAG00000047000	XLOC_002013	1.11	5.24	0.001	0.01	NA	Uncharacterized protein
ENSBTAG00000001441	XLOC_014676	0.69	5.09	0.001	0.01	CARHSP1	calcium regulated heat stable protein 1
ENSBTAG00000000197	XLOC_020466	-0.43	3.07	0.001	0.01	TRMT10A	tRNA methyltransferase 10A
ENSBTAG00000009176	XLOC_005159	-0.25	3.84	0.001	0.011	ANKRD49	ankyrin repeat domain 49
ENSBTAG00000019782	XLOC_020211	0.56	6.92	0.001	0.011	TPI1	triosephosphate isomerase 1
ENSBTAG00000003820	XLOC_007897	-0.39	6.37	0.001	0.011	GRAMD1A	GRAM domain containing 1A
ENSBTAG00000015384	XLOC_006774	0.48	4.16	0.001	0.011	PHF13	PHD finger protein 13
ENSBTAG00000021455	XLOC_016681	0.44	8.31	0.001	0.011	CFL1	cofilin 1
ENSBTAG00000022292	XLOC_024840	-0.43	4.24	0.001	0.011	TIMM8A	translocase of inner mitochondrial membrane 8 homolog A (yeast)
ENSBTAG00000006014	XLOC_015049	-0.5	7.33	0.001	0.011	GBF1	golgi brefeldin A resistant guanine nucleotide exchange factor 1
ENSBTAG00000010403	XLOC_007875	-0.38	3.04	0.001	0.011	FAAP24	Fanconi anemia core complex associated protein 24
ENSBTAG00000002985	XLOC_011471	0.66	4.64	0.001	0.011	KCNMB1	potassium channel subfamily M regulatory beta subunit 1
ENSBTAG00000014707	XLOC_006819	1.13	2.74	0.001	0.011	ISG15	ISG15 ubiquitin-like modifier
ENSBTAG00000008342	XLOC_005793	1.36	-0.43	0.001	0.011	TMPRSS13	transmembrane protease, serine 13
XLOC_011913	XLOC_011913	-1.73	3.43	0.001	0.011	NA	NA
ENSBTAG00000020432	XLOC_009763	-0.42	3.79	0.001	0.011	MIS12	MIS12 kinetochore complex component
ENSBTAG00000039335	XLOC_021873	0.58	5.2	0.001	0.011	ARRDC2	arrestin domain containing 2
ENSBTAG00000006227	XLOC_011812	0.59	5.19	0.001	0.011	IDH3A	isocitrate dehydrogenase 3 (NAD+) alpha
ENSBTAG00000046307	XLOC_004665	1.01	7.72	0.001	0.011	NA	NA
ENSBTAG00000005614	XLOC_002327	-0.24	5.19	0.001	0.011	UXS1	UDP-glucuronate decarboxylase 1
ENSBTAG00000044532	XLOC_002327	-0.24	5.19	0.001	0.011	U5	U5 spliceosomal RNA
ENSBTAG00000017279	XLOC_013918	0.39	6.49	0.001	0.011	VAPA	VAMP associated protein A
ENSBTAG00000012041	XLOC_007705	-0.25	6.58	0.001	0.011	SPG7	spastic paraplegia 7 (pure and complicated autosomal recessive)
ENSBTAG00000016956	XLOC_016619	-0.35	8.05	0.0011	0.011	GANAB	glucosidase, alpha; neutral AB
ENSBTAG00000001353	XLOC_002624	-0.3	6.22	0.0011	0.011	PMPCA	peptidase (mitochondrial processing) alpha
ENSBTAG00000019615	XLOC_017050	0.36	4.65	0.0011	0.011	PHTF1	putative homeodomain transcription factor 1
ENSBTAG00000006374	XLOC_022206	-0.48	4.37	0.0011	0.011	NHP2	NHP2 ribonucleoprotein
ENSBTAG00000016694	XLOC_017389	0.36	5	0.0011	0.011	KIAA0319L	KIAA0319 like
ENSBTAG00000008783	XLOC_015209	0.78	2.14	0.0011	0.011	HTR7	5-hydroxytryptamine (serotonin) receptor 7, adenylate cyclase-coupled
ENSBTAG00000002028	XLOC_017123	0.74	3.82	0.0011	0.011	FAM69A	family with sequence similarity 69 member A
ENSBTAG00000023744	XLOC_002949	0.29	5.48	0.0011	0.011	YPEL5	yippee like 5
ENSBTAG00000008433	XLOC_006005	0.4	5.34	0.0011	0.011	PGAP2	post-GPI attachment to proteins 2
ENSBTAG00000008438	XLOC_007302	-0.27	6.65	0.0011	0.011	ARFIP1	ADP ribosylation factor interacting protein 1
ENSBTAG00000020451	XLOC_017914	-0.45	6.09	0.0011	0.011	USP1	ubiquitin specific peptidase 1
ENSBTAG00000004896	XLOC_021695	-0.96	4.95	0.0011	0.011	ABLIM3	actin binding LIM protein family member 3
ENSBTAG00000007346	XLOC_012238	0.54	4.49	0.0011	0.011	COMMD4	COMM domain containing 4
ENSBTAG00000002689	XLOC_006712	0.43	3.64	0.0011	0.011	NME7	NME/NM23 family member 7
ENSBTAG00000005622	XLOC_014696	0.49	6.6	0.0011	0.011	LITAF	lipopolysaccharide-induced TNF factor
ENSBTAG00000004876	XLOC_019711	-0.17	6.19	0.0011	0.011	RABL2B	RAB, member of RAS oncogene family-like 2B
ENSBTAG00000038617	XLOC_018062	0.57	4	0.0011	0.011	SH3D21	SH3 domain containing 21
ENSBTAG00000012847	XLOC_003088	0.45	7.71	0.0011	0.011	FAM129B	family with sequence similarity 129 member B
ENSBTAG00000011140	XLOC_000193	-0.35	5.05	0.0011	0.011	FAM162A	family with sequence similarity 162 member A
ENSBTAG00000008612	XLOC_019547	0.62	7.58	0.0011	0.011	C1R	complement component 1, r subcomponent
ENSBTAG00000010765	XLOC_015702	-0.26	4.16	0.0011	0.011	C28H1orf131	chromosome 28 open reading frame, human C1orf131
ENSBTAG00000002524	XLOC_021244	-0.49	4.39	0.0011	0.011	MRI1	methylthioribose-1-phosphate isomerase 1
ENSBTAG00000014002	XLOC_009359	-0.45	7.04	0.0011	0.011	CEP95	centrosomal protein 95kDa
ENSBTAG00000019107	XLOC_009829	0.47	5.36	0.0011	0.011	GAS7	growth arrest specific 7
ENSBTAG00000008507	XLOC_010178	0.53	5.57	0.0011	0.011	SPHK1	sphingosine kinase 1
ENSBTAG00000012252	XLOC_014050	0.47	8.1	0.0011	0.011	MOCOS	molybdenum cofactor sulfurase
ENSBTAG00000018954	XLOC_014050	0.47	8.1	0.0011	0.011	ELP2	elongator acetyltransferase complex subunit 2
ENSBTAG00000025129	XLOC_009717	0.43	4.13	0.0011	0.011	MNT	MAX network transcriptional repressor
ENSBTAG00000016864	XLOC_004038	1.81	7.66	0.0011	0.011	LBP	lipopolysaccharide binding protein
ENSBTAG00000007605	XLOC_020247	-0.52	7.42	0.0011	0.011	FKBP4	FK506 binding protein 4
ENSBTAG00000003997	XLOC_012419	-0.34	5.1	0.0011	0.011	UBE2D4	ubiquitin conjugating enzyme E2D 4 (putative)
ENSBTAG00000014825	XLOC_009002	-0.23	4.56	0.0011	0.011	NLK	nemo-like kinase
ENSBTAG00000008966	XLOC_025076	0.52	3.93	0.0011	0.011	TSPAN7	tetraspanin 7
ENSBTAG00000007002	XLOC_020712	0.41	6.65	0.0011	0.011	IDUA	iduronidase, alpha-L-
ENSBTAG00000015004	XLOC_007937	0.4	4.85	0.0011	0.011	TBCB	tubulin folding cofactor B
ENSBTAG00000019011	XLOC_017905	0.39	5.78	0.0011	0.011	PGM1	phosphoglucomutase 1
ENSBTAG00000013422	XLOC_012121	-2.37	-0.43	0.0011	0.011	GABRB3	gamma-aminobutyric acid (GABA) A receptor, beta 3
ENSBTAG00000018205	XLOC_020183	0.28	5.15	0.0011	0.011	PHC1	polyhomeotic homolog 1
ENSBTAG00000020496	XLOC_013320	-0.32	7.72	0.0011	0.011	C23H6orf62	chromosome 23 open reading frame, human C6orf62
ENSBTAG00000005630	XLOC_013587	0.88	2.68	0.0011	0.011	VWA7	von Willebrand factor A domain containing 7
ENSBTAG00000042758	XLOC_016631	-0.57	0.69	0.0011	0.011	SNORD29	Small nucleolar RNA SNORD29
ENSBTAG00000020715	XLOC_020136	-1.28	2.99	0.0011	0.011	PIK3C2G	phosphatidylinositol-4-phosphate 3-kinase catalytic subunit type 2 gamma
ENSBTAG00000020296	XLOC_010871	-0.41	6.25	0.0011	0.011	UBR3	ubiquitin protein ligase E3 component n-recognin 3 (putative)
ENSBTAG00000018115	XLOC_007485	-0.39	7.6	0.0011	0.011	PEBP1	phosphatidylethanolamine binding protein 1
ENSBTAG00000002591	XLOC_007174	0.29	5.59	0.0011	0.011	GLTP	glycolipid transfer protein
XLOC_000354	XLOC_000354	0.33	5.73	0.0011	0.011	NA	NA
ENSBTAG00000016444	XLOC_011413	-1.79	7.76	0.0011	0.011	FAM134B	family with sequence similarity 134 member B
ENSBTAG00000012963	XLOC_012463	-1.14	3.62	0.0011	0.011	VILL	villin-like
ENSBTAG00000018972	XLOC_018802	-0.73	6.29	0.0011	0.011	GARS	glycyl-tRNA synthetase
ENSBTAG00000016445	XLOC_004187	-0.29	7.41	0.0012	0.011	YME1L1	YME1 like 1 ATPase
ENSBTAG00000014396	XLOC_004777	0.65	6.69	0.0012	0.011	KLF10	Kruppel-like factor 10
ENSBTAG00000016255	XLOC_002033	0.62	2.88	0.0012	0.011	PLEK2	pleckstrin 2
ENSBTAG00000000213	XLOC_000661	-0.4	5.47	0.0012	0.011	TMEM39A	transmembrane protein 39A
ENSBTAG00000002953	XLOC_023306	0.57	6.32	0.0012	0.011	TXN	thioredoxin
ENSBTAG00000007015	XLOC_009523	-0.37	3.96	0.0012	0.011	COX11	COX11 cytochrome c oxidase assembly homolog (yeast)
ENSBTAG00000033221	XLOC_011569	0.6	9.29	0.0012	0.011	CCDC152	coiled-coil domain containing 152
ENSBTAG00000017462	XLOC_019630	-0.67	8.05	0.0012	0.011	ATF4	activating transcription factor 4
ENSBTAG00000013347	XLOC_008659	-0.38	5.74	0.0012	0.011	DMPK	dystrophia myotonica protein kinase
ENSBTAG00000013346	XLOC_008659	-0.38	5.74	0.0012	0.011	SIX5	SIX homeobox 5
ENSBTAG00000017243	XLOC_004176	-0.75	6.72	0.0012	0.011	GATA3	GATA binding protein 3
ENSBTAG00000002010	XLOC_015016	0.26	5.43	0.0012	0.012	PI4K2A	phosphatidylinositol 4-kinase type 2 alpha
ENSBTAG00000044061	XLOC_023492	0.32	5.08	0.0012	0.012	FAXC	failed axon connections homolog
ENSBTAG00000008022	XLOC_017710	0.67	6.88	0.0012	0.012	PTGFRN	prostaglandin F2 receptor inhibitor
ENSBTAG00000003018	XLOC_021550	0.93	2.9	0.0012	0.012	FSTL3	follistatin like 3
ENSBTAG00000001509	XLOC_019334	0.41	6.49	0.0012	0.012	ELK3	ELK3, ETS-domain protein (SRF accessory protein 2)
ENSBTAG00000013834	XLOC_021347	0.47	4.33	0.0012	0.012	NA	Uncharacterized protein
ENSBTAG00000013984	XLOC_003521	-1.61	1.24	0.0012	0.012	KL	klotho
ENSBTAG00000021242	XLOC_014719	-0.43	2.91	0.0012	0.012	COQ7	coenzyme Q7 homolog, ubiquinone (yeast)
ENSBTAG00000033255	XLOC_002213	0.23	5.37	0.0012	0.012	DUSP11	dual specificity phosphatase 11
ENSBTAG00000009839	XLOC_018536	0.3	6.14	0.0012	0.012	GSTK1	glutathione S-transferase kappa 1
ENSBTAG00000021378	XLOC_016921	0.65	4.09	0.0012	0.012	S100A13	S100 calcium binding protein A13
ENSBTAG00000018193	XLOC_002982	0.99	0.9	0.0012	0.012	KCNK3	potassium channel, two pore domain subfamily K, member 3
ENSBTAG00000016199	XLOC_022425	-0.85	8.36	0.0012	0.012	CLINT1	clathrin interactor 1
ENSBTAG00000006510	XLOC_017367	-0.33	4.34	0.0012	0.012	YRDC	yrdC N(6)-threonylcarbamoyltransferase domain containing
ENSBTAG00000013988	XLOC_020265	-0.31	5.58	0.0012	0.012	BID	BH3 interacting domain death agonist
ENSBTAG00000003386	XLOC_009552	-0.35	6.2	0.0012	0.012	SUPT4H1	SPT4 homolog, DSIF elongation factor subunit
ENSBTAG00000020119	XLOC_009552	-0.35	6.2	0.0012	0.012	RNF43	ring finger protein 43
ENSBTAG00000013183	XLOC_022209	1.02	2.11	0.0012	0.012	COL23A1	collagen, type XXIII, alpha 1
ENSBTAG00000015607	XLOC_022626	0.44	5.83	0.0012	0.012	ERMP1	endoplasmic reticulum metallopeptidase 1
ENSBTAG00000024027	XLOC_000615	-0.32	4.34	0.0012	0.012	TRMT10C	tRNA methyltransferase 10C, mitochondrial RNase P subunit
ENSBTAG00000007695	XLOC_020597	-4.31	15.73	0.0012	0.012	CSN1S1	casein alpha s1
ENSBTAG00000009428	XLOC_007663	0.68	1.6	0.0012	0.012	GAN	gigaxonin
ENSBTAG00000019998	XLOC_014616	-0.55	4.42	0.0012	0.012	HAGH	hydroxyacylglutathione hydrolase
ENSBTAG00000023929	XLOC_002958	0.74	7.66	0.0012	0.012	FOSL2	FOS like antigen 2
ENSBTAG00000000225	XLOC_015520	-0.56	4.41	0.0012	0.012	POLB	polymerase (DNA directed), beta
ENSBTAG00000011358	XLOC_013218	0.86	3.7	0.0012	0.012	IER3	immediate early response 3
ENSBTAG00000005940	XLOC_007479	-0.55	5.93	0.0012	0.012	PRKAB1	protein kinase, AMP-activated, beta 1 non-catalytic subunit
ENSBTAG00000016026	XLOC_000408	-0.85	3.19	0.0012	0.012	PCOLCE2	procollagen C-endopeptidase enhancer 2
ENSBTAG00000000670	XLOC_012615	-0.34	3.68	0.0012	0.012	RRP9	ribosomal RNA processing 9, small subunit (SSU) processome component, homolog (yeast)
ENSBTAG00000015018	XLOC_012190	-0.48	2.14	0.0012	0.012	FSD2	fibronectin type III and SPRY domain containing 2
ENSBTAG00000005517	XLOC_010487	-0.43	6.58	0.0012	0.012	NOP58	NOP58 ribonucleoprotein
XLOC_018096	XLOC_018096	1.62	-0.86	0.0012	0.012	NA	NA
ENSBTAG00000006515	XLOC_006777	-0.36	3.7	0.0012	0.012	ESPN	espin
ENSBTAG00000000238	XLOC_021629	-1.26	-0.42	0.0013	0.012	PSD2	pleckstrin and Sec7 domain containing 2
XLOC_016392	XLOC_016392	-0.71	6.89	0.0013	0.012	NA	NA
ENSBTAG00000020958	XLOC_017821	0.41	6.09	0.0013	0.012	LRRC8D	leucine-rich repeat containing 8 family member D
ENSBTAG00000006499	XLOC_009934	-0.3	6.37	0.0013	0.012	PIP4K2B	phosphatidylinositol-5-phosphate 4-kinase, type II, beta
ENSBTAG00000019714	XLOC_021576	-0.23	6.67	0.0013	0.012	DAZAP1	DAZ associated protein 1
XLOC_010835	XLOC_010835	-0.56	3.5	0.0013	0.012	NA	NA
ENSBTAG00000019129	XLOC_000523	0.42	3.58	0.0013	0.012	BTD	biotinidase
ENSBTAG00000009163	XLOC_010642	-0.37	5.88	0.0013	0.012	TMEM234	transmembrane protein 234
ENSBTAG00000014390	XLOC_010642	-0.37	5.88	0.0013	0.012	MTMR9	myotubularin related protein 9-like
ENSBTAG00000047954	XLOC_024120	-0.5	5.04	0.0013	0.012	ZNF75D	zinc finger protein 75D
ENSBTAG00000036257	XLOC_024120	-0.5	5.04	0.0013	0.012	NA	Uncharacterized protein
ENSBTAG00000004989	XLOC_018416	0.45	4.81	0.0013	0.012	IRF5	interferon regulatory factor 5
ENSBTAG00000009959	XLOC_024201	-0.86	7	0.0013	0.012	NA	sodium- and chloride-dependent creatine transporter 1
ENSBTAG00000018502	XLOC_010609	-0.43	3.27	0.0013	0.012	ARMC9	armadillo repeat containing 9
ENSBTAG00000002340	XLOC_018829	0.71	4.1	0.0013	0.012	STEAP4	STEAP4 metalloreductase
ENSBTAG00000048022	XLOC_017788	1.31	3.28	0.0013	0.012	FRRS1	Uncharacterized protein
ENSBTAG00000021762	XLOC_010807	-0.34	6.23	0.0013	0.012	ZC3H15	zinc finger CCCH-type containing 15
ENSBTAG00000010206	XLOC_017495	-0.45	8.02	0.0013	0.012	UAP1	UDP-N-acetylglucosamine pyrophosphorylase 1
XLOC_012786	XLOC_012786	0.48	4.16	0.0013	0.012	NA	NA
ENSBTAG00000021776	XLOC_016358	-0.42	5.82	0.0013	0.012	NDUFV1	NADH:ubiquinone oxidoreductase core subunit V1
ENSBTAG00000014401	XLOC_022763	0.44	6.48	0.0013	0.012	SORBS3	sorbin and SH3 domain containing 3
XLOC_008676	XLOC_008676	0.6	2.16	0.0013	0.012	NA	NA
ENSBTAG00000016594	XLOC_014203	-0.39	6.21	0.0013	0.012	PIGQ	phosphatidylinositol glycan anchor biosynthesis class Q
ENSBTAG00000033580	XLOC_014597	-1.65	5.32	0.0013	0.012	LOC531296	mesothelin-like protein
ENSBTAG00000001977	XLOC_024980	-0.34	6.84	0.0013	0.012	YIPF6	Yip1 domain family member 6
ENSBTAG00000018483	XLOC_005598	-0.24	4.73	0.0013	0.012	NDUFS3	NADH:ubiquinone oxidoreductase core subunit S3
ENSBTAG00000000429	XLOC_007615	-0.33	7.94	0.0013	0.012	DGCR2	DiGeorge syndrome critical region gene 2
ENSBTAG00000014476	XLOC_011899	-0.41	3.38	0.0013	0.012	ADAL	adenosine deaminase-like
ENSBTAG00000045787	XLOC_020673	0.8	3.44	0.0013	0.012	CDS1	CDP-diacylglycerol synthase 1
ENSBTAG00000006194	XLOC_016684	1.52	0.13	0.0013	0.012	FOSL1	FOS like antigen 1
ENSBTAG00000007870	XLOC_018306	-0.63	4.92	0.0013	0.012	FKBP14	FK506 binding protein 14, 22 kDa
ENSBTAG00000020270	XLOC_020804	0.32	6.28	0.0013	0.012	NFKB1	nuclear factor of kappa light polypeptide gene enhancer in B-cells 1
ENSBTAG00000021853	XLOC_012654	0.35	6.46	0.0013	0.012	IP6K2	inositol hexakisphosphate kinase 2
ENSBTAG00000019350	XLOC_012293	-1.61	2.15	0.0013	0.012	SLC25A21	solute carrier family 25 (mitochondrial oxoadipate carrier), member 21
ENSBTAG00000000149	XLOC_018087	-0.23	6.14	0.0013	0.012	USP40	ubiquitin specific peptidase 40
ENSBTAG00000004420	XLOC_001253	0.24	5.61	0.0013	0.012	BAHD1	bromo adjacent homology domain containing 1
ENSBTAG00000008860	XLOC_007815	-0.27	8.09	0.0013	0.012	FAM65A	family with sequence similarity 65 member A
ENSBTAG00000013757	XLOC_007815	-0.27	8.09	0.0013	0.012	CTCF	CCCTC-binding factor (zinc finger protein)
ENSBTAG00000006391	XLOC_014743	-0.33	4.54	0.0013	0.012	NDUFAB1	NADH:ubiquinone oxidoreductase subunit AB1
ENSBTAG00000000062	XLOC_001601	0.46	4.42	0.0013	0.012	RASL12	RAS-like family 12
ENSBTAG00000008832	XLOC_008975	1.84	0.16	0.0013	0.012	CCL1	chemokine (C-C motif) ligand 1
ENSBTAG00000011507	XLOC_009071	-0.22	5.66	0.0013	0.012	NUP88	nucleoporin 88kDa
XLOC_018366	XLOC_018366	-0.71	4.45	0.0013	0.012	NA	NA
ENSBTAG00000011894	XLOC_012642	0.2	6.8	0.0013	0.012	C22H3orf62	chromosome 22 open reading frame, human C3orf62
ENSBTAG00000011899	XLOC_012642	0.2	6.8	0.0013	0.012	USP4	ubiquitin specific peptidase 4 (proto-oncogene)
ENSBTAG00000007484	XLOC_007168	-0.4	5.22	0.0013	0.012	ACADS	acyl-CoA dehydrogenase, C-2 to C-3 short chain
ENSBTAG00000010472	XLOC_001359	0.78	2.05	0.0013	0.012	TNFAIP8L3	TNF alpha induced protein 8 like 3
ENSBTAG00000014592	XLOC_023774	-0.4	2.4	0.0013	0.012	LACE1	lactation elevated 1
ENSBTAG00000017549	XLOC_019756	-0.61	5.63	0.0013	0.013	KITLG	KIT ligand
ENSBTAG00000020671	XLOC_010631	0.44	3.31	0.0013	0.013	TRIM62	tripartite motif containing 62
ENSBTAG00000004383	XLOC_017801	-0.46	6.85	0.0013	0.013	FNBP1L	formin binding protein 1 like
ENSBTAG00000009772	XLOC_022482	-0.65	0.78	0.0013	0.013	LIX1	limb and CNS expressed 1
ENSBTAG00000010922	XLOC_024578	-0.31	4.55	0.0013	0.013	TRAPPC2	trafficking protein particle complex 2
ENSBTAG00000008143	XLOC_018849	-0.7	6.34	0.0013	0.013	STK17A	serine/threonine kinase 17a
ENSBTAG00000037526	XLOC_005046	-1.65	7.04	0.0013	0.013	FABP4	fatty acid binding protein 4, adipocyte
ENSBTAG00000012805	XLOC_018187	-0.81	7.04	0.0014	0.013	TSPAN13	tetraspanin 13
ENSBTAG00000000243	XLOC_023578	0.65	4.65	0.0014	0.013	HEBP2	heme binding protein 2
ENSBTAG00000003051	XLOC_021820	0.31	5.64	0.0014	0.013	FER	FER tyrosine kinase
ENSBTAG00000030913	XLOC_000466	0.91	5.38	0.0014	0.013	MX1	MX dynamin-like GTPase 1
ENSBTAG00000005355	XLOC_013415	-0.42	4.39	0.0014	0.013	BAG2	BCL2 associated athanogene 2
ENSBTAG00000026461	XLOC_014216	-0.56	6.93	0.0014	0.013	CACNA1H	calcium channel, voltage-dependent, T type, alpha 1H subunit
ENSBTAG00000012586	XLOC_010987	-0.41	7.66	0.0014	0.013	HSPD1	heat shock protein family D (Hsp60) member 1
ENSBTAG00000000289	XLOC_019184	-0.71	5.88	0.0014	0.013	ASB8	ankyrin repeat and SOCS box containing 8
ENSBTAG00000002561	XLOC_024410	0.36	5.56	0.0014	0.013	CCDC120	coiled-coil domain containing 120
ENSBTAG00000012271	XLOC_019034	-0.53	4.41	0.0014	0.013	THAP2	THAP domain containing, apoptosis associated protein 2
ENSBTAG00000021276	XLOC_000947	-1.97	5.54	0.0014	0.013	TFF3	trefoil factor 3
ENSBTAG00000019232	XLOC_010995	-0.35	5	0.0014	0.013	TYW5	tRNA-yW synthesizing protein 5
ENSBTAG00000011473	XLOC_004022	0.69	7.36	0.0014	0.013	MYL9	myosin light chain 9
ENSBTAG00000018951	XLOC_007004	0.46	5.99	0.0014	0.013	TBC1D9	TBC1 domain family member 9
ENSBTAG00000009881	XLOC_004272	-0.6	4.54	0.0014	0.013	ENTPD6	ectonucleoside triphosphate diphosphohydrolase 6 (putative)
ENSBTAG00000033315	XLOC_004202	-0.4	4.94	0.0014	0.013	DNAJC1	DnaJ heat shock protein family (Hsp40) member C1
ENSBTAG00000005574	XLOC_022542	1.42	10.89	0.0014	0.013	CLU	clusterin
ENSBTAG00000002646	XLOC_010861	0.22	6.8	0.0014	0.013	DYNC1I2	dynein, cytoplasmic 1, intermediate chain 2
ENSBTAG00000006052	XLOC_010065	0.78	4.84	0.0014	0.013	PLCD3	phospholipase C delta 3
ENSBTAG00000002633	XLOC_010167	0.41	7.24	0.0014	0.013	2018-09-09	septin 9
ENSBTAG00000048160	XLOC_004896	-0.41	4.4	0.0014	0.013	TIGD5	tigger transposable element derived 5
ENSBTAG00000011072	XLOC_015805	-0.47	5.48	0.0014	0.013	ADK	adenosine kinase
ENSBTAG00000020512	XLOC_024960	-1.83	2.06	0.0014	0.013	GJB1	gap junction protein beta 1
ENSBTAG00000011068	XLOC_019930	-0.38	6.21	0.0014	0.013	MON2	MON2 homolog, regulator of endosome-to-Golgi trafficking
ENSBTAG00000046103	XLOC_021662	0.82	0.89	0.0014	0.013	PCDHGB1	protocadherin gamma subfamily B, 1
ENSBTAG00000004840	XLOC_020203	0.55	8.6	0.0014	0.013	C1S	complement component 1, s subcomponent
ENSBTAG00000009314	XLOC_017228	-1.15	0.27	0.0014	0.013	C1orf168	chromosome 1 open reading frame 168
ENSBTAG00000008895	XLOC_018436	0.43	2.86	0.0014	0.013	BPGM	bisphosphoglycerate mutase
ENSBTAG00000023279	XLOC_003284	-0.28	5.89	0.0014	0.013	N4BP2L2	NEDD4 binding protein 2-like 2
ENSBTAG00000001124	XLOC_002117	0.55	4.88	0.0014	0.013	GALC	galactosylceramidase
ENSBTAG00000015802	XLOC_018930	-0.31	8.06	0.0014	0.013	CREB3L2	cAMP responsive element binding protein 3-like 2
ENSBTAG00000017922	XLOC_002584	-0.39	4.49	0.0014	0.013	DOLPP1	dolichyldiphosphatase 1
ENSBTAG00000017028	XLOC_020636	-0.5	7.22	0.0014	0.013	USO1	USO1 vesicle transport factor
ENSBTAG00000003481	XLOC_005119	-0.28	4.76	0.0014	0.013	OTUD6B	OTU domain containing 6B
ENSBTAG00000019436	XLOC_005596	0.57	5.27	0.0015	0.013	SLC39A13	solute carrier family 39 (zinc transporter), member 13
ENSBTAG00000003457	XLOC_008140	-0.76	3.87	0.0015	0.013	ATF5	activating transcription factor 5
ENSBTAG00000013145	XLOC_015497	-0.33	6.83	0.0015	0.013	DDHD2	DDHD domain containing 2
ENSBTAG00000005969	XLOC_004420	-0.46	6.51	0.0015	0.013	EIF2S2	eukaryotic translation initiation factor 2 subunit beta
ENSBTAG00000007246	XLOC_014223	-0.73	4.98	0.0015	0.013	TMEM204	transmembrane protein 204
ENSBTAG00000012873	XLOC_012281	0.31	6.77	0.0015	0.013	SNX6	sorting nexin 6
ENSBTAG00000015053	XLOC_012281	0.31	6.77	0.0015	0.013	CFL2	cofilin 2
ENSBTAG00000007390	XLOC_010027	0.83	8.1	0.0015	0.013	VAT1	vesicle amine transport 1
ENSBTAG00000012687	XLOC_022038	0.4	6.97	0.0015	0.013	INSR	insulin receptor
ENSBTAG00000047828	XLOC_011520	-0.27	5.44	0.0015	0.013	NA	Uncharacterized protein
ENSBTAG00000016900	XLOC_011520	-0.27	5.44	0.0015	0.013	TRAPPC13	trafficking protein particle complex 13
ENSBTAG00000037709	XLOC_004506	1.04	-0.92	0.0015	0.013	NA	NA
ENSBTAG00000008916	XLOC_021738	-0.91	7.09	0.0015	0.013	CYFIP2	cytoplasmic FMR1 interacting protein 2
ENSBTAG00000010402	XLOC_020077	0.49	9.95	0.0015	0.013	MYH9	myosin, heavy chain 9, non-muscle
ENSBTAG00000005884	XLOC_023325	0.64	1.68	0.0015	0.013	WDR31	WD repeat domain 31
ENSBTAG00000006112	XLOC_015890	-0.27	5.64	0.0015	0.013	SPRTN	SprT-like N-terminal domain
ENSBTAG00000008464	XLOC_007099	0.62	2.34	0.0015	0.013	ABCB9	ATP binding cassette subfamily B member 9
ENSBTAG00000014270	XLOC_015789	-0.73	4.88	0.0015	0.013	UNC5B	unc-5 netrin receptor B
ENSBTAG00000001329	XLOC_011450	-0.32	6.8	0.0015	0.014	CLPTM1L	CLPTM1-like
ENSBTAG00000020990	XLOC_000379	-0.92	1.81	0.0015	0.014	P2RY14	purinergic receptor P2Y, G-protein coupled, 14
ENSBTAG00000009826	XLOC_012433	-0.55	4.32	0.0015	0.014	GPD1L	glycerol-3-phosphate dehydrogenase 1-like
ENSBTAG00000011511	XLOC_016843	0.42	6.5	0.0015	0.014	NA	Uncharacterized protein
ENSBTAG00000015127	XLOC_004486	0.75	6.33	0.0015	0.014	SDC4	syndecan 4
ENSBTAG00000011684	XLOC_015636	0.74	5.91	0.0015	0.014	RAB11FIP1	RAB11 family interacting protein 1 (class I)
ENSBTAG00000000359	XLOC_001544	-0.51	2.03	0.0015	0.014	EIF3J	eukaryotic translation initiation factor 3 subunit J
XLOC_019036	XLOC_019036	-0.22	5.04	0.0015	0.014	NA	NA
XLOC_022222	XLOC_022222	-1.25	3.84	0.0015	0.014	NA	NA
ENSBTAG00000002048	XLOC_007502	0.29	6.39	0.0015	0.014	PTPN11	protein tyrosine phosphatase, non-receptor type 11
ENSBTAG00000016252	XLOC_010049	-0.39	6.06	0.0015	0.014	LSM12	LSM12 homolog
ENSBTAG00000016618	XLOC_006599	0.22	5.18	0.0015	0.014	DSTYK	dual serine/threonine and tyrosine protein kinase
ENSBTAG00000021293	XLOC_011827	-0.25	5.13	0.0015	0.014	SNUPN	snurportin 1
ENSBTAG00000012199	XLOC_011827	-0.25	5.13	0.0015	0.014	IMP3	IMP3, U3 small nucleolar ribonucleoprotein
ENSBTAG00000017560	XLOC_007880	-0.46	5.83	0.0015	0.014	CEBPG	CCAAT/enhancer binding protein gamma
ENSBTAG00000019453	XLOC_003118	1.63	4.35	0.0015	0.014	PTGES	prostaglandin E synthase
ENSBTAG00000001333	XLOC_012986	-0.85	4.12	0.0015	0.014	PPARG	peroxisome proliferator-activated receptor gamma
ENSBTAG00000025028	XLOC_003573	-0.35	4.1	0.0015	0.014	MZT1	mitotic spindle organizing protein 1
ENSBTAG00000008063	XLOC_019690	-0.77	4.39	0.0015	0.014	PPARA	peroxisome proliferator-activated receptor alpha
ENSBTAG00000006353	XLOC_007846	-0.27	5.02	0.0015	0.014	TXNL4B	thioredoxin like 4B
ENSBTAG00000019366	XLOC_020589	-0.25	7.4	0.0015	0.014	POLR2B	polymerase (RNA) II (DNA directed) polypeptide B, 140kDa
ENSBTAG00000016849	XLOC_004078	1.3	0.9	0.0015	0.014	PABPC1L	poly(A) binding protein, cytoplasmic 1-like
ENSBTAG00000012545	XLOC_001542	-0.34	7.11	0.0015	0.014	CASC4	cancer susceptibility candidate 4
ENSBTAG00000017871	XLOC_014562	-0.67	6.49	0.0015	0.014	GNA12	guanine nucleotide binding protein (G protein) alpha 12
ENSBTAG00000018894	XLOC_022039	-0.34	4.45	0.0015	0.014	PEX11G	peroxisomal biogenesis factor 11 gamma
ENSBTAG00000012900	XLOC_002035	1.15	4.81	0.0015	0.014	TMEM229B	transmembrane protein 229B
ENSBTAG00000009907	XLOC_013958	-1.85	2.36	0.0016	0.014	MAPK4	mitogen-activated protein kinase 4
ENSBTAG00000016915	XLOC_003295	-0.69	5.16	0.0016	0.014	FLT1	fms related tyrosine kinase 1
XLOC_004175	XLOC_004175	1.82	1.08	0.0016	0.014	NA	NA
ENSBTAG00000009761	XLOC_002389	0.23	8.61	0.0016	0.014	ACTR2	ARP2 actin-related protein 2 homolog (yeast)
ENSBTAG00000006364	XLOC_016881	0.65	5.12	0.0016	0.014	GLMP	glycosylated lysosomal membrane protein
ENSBTAG00000018349	XLOC_021871	0.73	5.13	0.0016	0.014	IFI30	interferon, gamma-inducible protein 30
ENSBTAG00000011129	XLOC_003141	-0.26	5.95	0.0016	0.014	QSOX2	quiescin sulfhydryl oxidase 2
ENSBTAG00000016313	XLOC_008568	-0.41	6.52	0.0016	0.014	ECH1	enoyl-CoA hydratase 1, peroxisomal
ENSBTAG00000016312	XLOC_008568	-0.41	6.52	0.0016	0.014	LGALS4	lectin, galactoside-binding, soluble, 4
ENSBTAG00000004172	XLOC_007458	-0.44	5.54	0.0016	0.014	SETD1B	SET domain containing 1B
ENSBTAG00000034676	XLOC_014034	-0.67	1.18	0.0016	0.014	HIGD1A	HIG1 hypoxia inducible domain family, member 1A
ENSBTAG00000020371	XLOC_004105	0.31	4.52	0.0016	0.014	ACOT8	acyl-CoA thioesterase 8
ENSBTAG00000031212	XLOC_018534	-4.16	0.91	0.0016	0.014	NA	NA
ENSBTAG00000006765	XLOC_022367	-0.32	6.54	0.0016	0.014	LARS	leucyl-tRNA synthetase
ENSBTAG00000009451	XLOC_001501	-0.46	4.77	0.0016	0.014	JDP2	Jun dimerization protein 2
ENSBTAG00000016294	XLOC_003787	0.38	2.46	0.0016	0.014	ZNF438	zinc finger protein 438
ENSBTAG00000007865	XLOC_022349	0.52	5.24	0.0016	0.014	GNPDA1	glucosamine-6-phosphate deaminase 1
ENSBTAG00000007599	XLOC_015519	0.34	6.22	0.0016	0.014	IKBKB	inhibitor of kappa light polypeptide gene enhancer in B-cells, kinase beta
ENSBTAG00000001519	XLOC_017571	-0.33	2.21	0.0016	0.014	RRNAD1	ribosomal RNA adenine dimethylase domain containing 1
ENSBTAG00000003111	XLOC_005200	-0.4	5.83	0.0016	0.014	ATM	ATM serine/threonine kinase
ENSBTAG00000001280	XLOC_006014	-0.39	5.18	0.0016	0.014	CLPB	ClpB homolog, mitochondrial AAA ATPase chaperonin
ENSBTAG00000024520	XLOC_006409	0.28	4.34	0.0016	0.014	C16H1orf174	chromosome 16 open reading frame, human C1orf174
ENSBTAG00000020428	XLOC_008579	-0.36	5.4	0.0016	0.014	PAF1	PAF1 homolog, Paf1/RNA polymerase II complex component
ENSBTAG00000017141	XLOC_001392	-0.42	3.66	0.0016	0.014	CGRRF1	cell growth regulator with ring finger domain 1
ENSBTAG00000019271	XLOC_014167	-0.31	7.45	0.0016	0.014	NARS	asparaginyl-tRNA synthetase
ENSBTAG00000035726	XLOC_020936	-1.36	1.52	0.0016	0.014	NA	NA
ENSBTAG00000004961	XLOC_009027	-0.3	6.42	0.0016	0.014	GOSR1	golgi SNAP receptor complex member 1
ENSBTAG00000018329	XLOC_012964	-0.32	4.55	0.0016	0.014	EXOSC7	exosome component 7
ENSBTAG00000003440	XLOC_017105	1.1	4.98	0.0016	0.014	NA	ferric-chelate reductase 1 precursor
ENSBTAG00000003081	XLOC_015576	-0.24	6.13	0.0016	0.014	RWDD4	RWD domain containing 4
ENSBTAG00000010242	XLOC_003439	0.46	8.27	0.0016	0.014	LAMP1	lysosomal associated membrane protein 1
ENSBTAG00000019589	XLOC_000962	-0.31	3.39	0.0016	0.014	C1H21orf2	chromosome 1 open reading frame, human C21orf2
ENSBTAG00000010961	XLOC_022143	-0.48	3.54	0.0017	0.014	LYRM7	LYR motif containing 7
ENSBTAG00000010571	XLOC_020913	-0.36	5.42	0.0017	0.014	PPAT	phosphoribosyl pyrophosphate amidotransferase
ENSBTAG00000009657	XLOC_024166	-0.35	6.02	0.0017	0.015	MTMR1	myotubularin related protein 1
ENSBTAG00000016737	XLOC_003548	0.36	5.39	0.0017	0.015	CDK8	cyclin-dependent kinase 8
ENSBTAG00000002500	XLOC_015051	-0.33	3.66	0.0017	0.015	FBXL15	F-box and leucine-rich repeat protein 15
ENSBTAG00000019099	XLOC_022773	0.27	7.32	0.0017	0.015	SLC25A37	solute carrier family 25 (mitochondrial iron transporter), member 37
ENSBTAG00000002768	XLOC_025002	-0.58	4.76	0.0017	0.015	SLC35A2	solute carrier family 35 (UDP-galactose transporter), member A2
ENSBTAG00000009101	XLOC_007124	-0.46	5.13	0.0017	0.015	SH2B3	SH2B adaptor protein 3
ENSBTAG00000006690	XLOC_005260	-0.42	7.64	0.0017	0.015	ARCN1	archain 1
ENSBTAG00000048250	XLOC_020598	-4.06	8.24	0.0017	0.015	HSTN	histatherin
ENSBTAG00000003614	XLOC_017046	-0.25	4.97	0.0017	0.015	AP4B1	adaptor related protein complex 4 beta 1 subunit
ENSBTAG00000003747	XLOC_001487	-0.41	6.21	0.0017	0.015	PTGR2	prostaglandin reductase 2
ENSBTAG00000016050	XLOC_020367	0.17	5.84	0.0017	0.015	CHKB	choline kinase beta
ENSBTAG00000016048	XLOC_020367	0.17	5.84	0.0017	0.015	CPT1B	carnitine palmitoyltransferase 1B
XLOC_014417	XLOC_014417	-0.6	2.01	0.0017	0.015	NA	NA
ENSBTAG00000000322	XLOC_013146	-0.34	7.04	0.0017	0.015	CD2AP	CD2-associated protein
ENSBTAG00000009048	XLOC_006830	0.76	7.52	0.0017	0.015	EFHD2	EF-hand domain family member D2
ENSBTAG00000001449	XLOC_022335	-0.28	6.6	0.0017	0.015	SRA1	steroid receptor RNA activator 1
ENSBTAG00000001450	XLOC_022335	-0.28	6.6	0.0017	0.015	APBB3	amyloid beta precursor protein binding family B member 3
ENSBTAG00000006747	XLOC_016673	0.61	7.35	0.0017	0.015	LTBP3	latent transforming growth factor beta binding protein 3
ENSBTAG00000023659	XLOC_008418	1.38	4.91	0.0017	0.015	MT2A	metallothionein 2A
ENSBTAG00000016813	XLOC_006981	0.47	6.48	0.0017	0.015	SH3D19	SH3 domain containing 19
ENSBTAG00000002881	XLOC_014884	0.3	5.07	0.0017	0.015	AP4M1	adaptor related protein complex 4 mu 1 subunit
ENSBTAG00000040569	XLOC_005272	0.52	4.28	0.0017	0.015	NLRX1	NLR family member X1
ENSBTAG00000021359	XLOC_013095	0.56	2.73	0.0017	0.015	NA	Uncharacterized protein
ENSBTAG00000030319	XLOC_003134	-0.65	3.72	0.0017	0.015	GBGT1	globoside alpha-1,3-N-acetylgalactosaminyltransferase 1
ENSBTAG00000008998	XLOC_007577	0.55	5.17	0.0017	0.015	PISD	phosphatidylserine decarboxylase
ENSBTAG00000045594	XLOC_012108	-0.48	1.75	0.0017	0.015	TMEM121	transmembrane protein 121
ENSBTAG00000009022	XLOC_014467	-0.41	2.84	0.0017	0.015	DNAJC30	DnaJ heat shock protein family (Hsp40) member C30
ENSBTAG00000000274	XLOC_018845	-0.53	6.95	0.0017	0.015	YKT6	YKT6 v-SNARE homolog (S. cerevisiae)
ENSBTAG00000012594	XLOC_000539	-0.46	4.84	0.0017	0.015	MRPS6	mitochondrial ribosomal protein S6
ENSBTAG00000002970	XLOC_003502	-0.3	6.12	0.0017	0.015	INTS6	integrator complex subunit 6
ENSBTAG00000012371	XLOC_009026	0.56	6.12	0.0017	0.015	CPD	carboxypeptidase D
ENSBTAG00000009738	XLOC_021108	0.24	6.69	0.0017	0.015	MGAT4B	mannosyl (alpha-1,3-)-glycoprotein beta-1,4-N-acetylglucosaminyltransferase, isozyme B
ENSBTAG00000011760	XLOC_013530	-0.53	5.57	0.0017	0.015	MRPL14	mitochondrial ribosomal protein L14
ENSBTAG00000012981	XLOC_001645	0.56	5.84	0.0017	0.015	HEXA	hexosaminidase subunit alpha
ENSBTAG00000006883	XLOC_019815	0.34	9.51	0.0017	0.015	EIF4B	eukaryotic translation initiation factor 4B
ENSBTAG00000000880	XLOC_023604	0.32	6.08	0.0017	0.015	GINM1	glycoprotein integral membrane 1
ENSBTAG00000014272	XLOC_013544	-0.5	6.2	0.0017	0.015	MUT	methylmalonyl-CoA mutase
ENSBTAG00000009607	XLOC_005584	-0.85	5.68	0.0017	0.015	GYLTL1B	glycosyltransferase-like 1B
ENSBTAG00000010464	XLOC_007543	0.86	0.86	0.0017	0.015	MN1	meningioma (disrupted in balanced translocation) 1
ENSBTAG00000043987	XLOC_023016	-0.24	4.8	0.0018	0.015	NA	Uncharacterized protein
ENSBTAG00000005393	XLOC_017475	-0.25	5.43	0.0018	0.015	TIPRL	TOR signaling pathway regulator
ENSBTAG00000003728	XLOC_011555	-0.45	4.72	0.0018	0.015	NDUFS4	NADH:ubiquinone oxidoreductase subunit S4
ENSBTAG00000026384	XLOC_003286	0.56	2.68	0.0018	0.015	ZAR1L	zygote arrest 1-like
ENSBTAG00000015016	XLOC_019094	0.49	7	0.0018	0.015	CALCOCO1	calcium binding and coiled-coil domain 1
ENSBTAG00000022731	XLOC_013387	-0.44	8.35	0.0018	0.015	SSR1	signal sequence receptor, alpha
ENSBTAG00000027789	XLOC_010875	-0.39	6.67	0.0018	0.015	PPIG	peptidylprolyl isomerase G
ENSBTAG00000002393	XLOC_013079	0.21	7.16	0.0018	0.015	C23H6orf89	chromosome 23 open reading frame, human C6orf89
ENSBTAG00000019416	XLOC_003476	4	0.99	0.0018	0.015	KCTD4	potassium channel tetramerization domain containing 4
ENSBTAG00000017566	XLOC_017648	0.75	5.53	0.0018	0.015	TUFT1	tuftelin 1
ENSBTAG00000046263	XLOC_022273	-0.67	2.98	0.0018	0.015	NA	Uncharacterized protein
ENSBTAG00000014614	XLOC_015199	0.83	8.99	0.0018	0.015	ACTA2	actin, alpha 2, smooth muscle, aorta
ENSBTAG00000007368	XLOC_011830	-0.26	5.55	0.0018	0.015	MAN2C1	mannosidase alpha class 2C member 1
ENSBTAG00000014503	XLOC_014563	-0.28	6.47	0.0018	0.015	IQCE	IQ motif containing E
ENSBTAG00000007876	XLOC_015851	-0.27	5.17	0.0018	0.015	MAPK8	mitogen-activated protein kinase 8
ENSBTAG00000046662	XLOC_016384	-0.74	0.88	0.0018	0.015	TRPM5	transient receptor potential cation channel, subfamily M, member 5
ENSBTAG00000047815	XLOC_008597	-1.88	1.17	0.0018	0.015	LOC540707	cytochrome P450 2A13
ENSBTAG00000011126	XLOC_013468	0.29	6.81	0.0018	0.015	STK38	serine/threonine kinase 38
ENSBTAG00000016332	XLOC_018387	-0.3	4.63	0.0018	0.015	ING3	inhibitor of growth family member 3
ENSBTAG00000012391	XLOC_001923	-0.45	5.13	0.0018	0.015	FAM63B	family with sequence similarity 63 member B
ENSBTAG00000048123	XLOC_007276	-0.51	1.28	0.0018	0.015	TSSK2	testis-specific serine kinase 2
ENSBTAG00000004690	XLOC_009481	0.93	1.94	0.0018	0.016	CD300E	CD300e molecule
ENSBTAG00000048017	XLOC_022173	-0.89	1.51	0.0018	0.016	PRR16	proline rich 16
ENSBTAG00000012991	XLOC_023066	0.65	5.2	0.0018	0.016	PRUNE2	prune homolog 2 (Drosophila)
ENSBTAG00000016061	XLOC_003040	0.83	4.46	0.0019	0.016	RSAD2	radical S-adenosyl methionine domain containing 2
XLOC_019200	XLOC_019200	-0.55	2.96	0.0019	0.016	NA	NA
ENSBTAG00000018889	XLOC_018003	0.43	6.19	0.0019	0.016	ATP6V0B	ATPase, H+ transporting, lysosomal 21kDa, V0 subunit b
ENSBTAG00000010481	XLOC_016622	0.36	5.62	0.0019	0.016	UBXN1	UBX domain protein 1
ENSBTAG00000008576	XLOC_001462	-1.27	3.28	0.0019	0.016	PLEKHD1	pleckstrin homology and coiled-coil domain containing D1
ENSBTAG00000043341	XLOC_002633	-0.75	-0.48	0.0019	0.016	SNORD36	Small nucleolar RNA SNORD36
ENSBTAG00000011584	XLOC_000877	-0.37	4.79	0.0019	0.016	CHST2	carbohydrate (N-acetylglucosamine-6-O) sulfotransferase 2
ENSBTAG00000002503	XLOC_016623	-0.36	6	0.0019	0.016	BSCL2	Berardinelli-Seip congenital lipodystrophy 2 (seipin)
ENSBTAG00000010484	XLOC_016623	-0.36	6	0.0019	0.016	LRRN4CL	LRRN4 C-terminal like
ENSBTAG00000008765	XLOC_002218	-0.89	3.77	0.0019	0.016	PRADC1	protease-associated domain containing 1
XLOC_022172	XLOC_022172	-0.81	1.31	0.0019	0.016	NA	NA
ENSBTAG00000038116	XLOC_002898	-0.71	6.18	0.0019	0.016	TGOLN2	trans-golgi network protein 2
ENSBTAG00000009080	XLOC_010352	1.57	7.89	0.0019	0.016	ITGB6	integrin subunit beta 6
ENSBTAG00000017273	XLOC_021149	0.74	3.11	0.0019	0.016	LRRC25	leucine rich repeat containing 25
ENSBTAG00000034522	XLOC_006991	-0.46	4.87	0.0019	0.016	SLC10A7	solute carrier family 10 member 7
ENSBTAG00000048020	XLOC_006991	-0.46	4.87	0.0019	0.016	NA	Uncharacterized protein
ENSBTAG00000008774	XLOC_012741	-0.41	2.69	0.0019	0.016	UROC1	urocanate hydratase 1
ENSBTAG00000012205	XLOC_008135	0.94	3.63	0.0019	0.016	CPT1C	carnitine palmitoyltransferase 1C
ENSBTAG00000013150	XLOC_007553	0.22	5.57	0.0019	0.016	THOC5	THO complex 5
ENSBTAG00000007910	XLOC_009451	0.26	5.99	0.0019	0.016	EXOC7	exocyst complex component 7
ENSBTAG00000012490	XLOC_012230	-0.3	5.46	0.0019	0.016	ETFA	electron transfer flavoprotein alpha subunit
ENSBTAG00000047251	XLOC_008860	-0.6	3.5	0.0019	0.016	MIR2900	microRNA 2900
ENSBTAG00000023338	XLOC_008860	-0.6	3.5	0.0019	0.016	PEG3	paternally expressed 3
ENSBTAG00000002177	XLOC_010517	-0.39	5.83	0.0019	0.016	PIKFYVE	phosphoinositide kinase, FYVE finger containing
ENSBTAG00000013093	XLOC_016359	0.71	4.45	0.0019	0.016	ALDH3B1	aldehyde dehydrogenase 3 family member B1
ENSBTAG00000017082	XLOC_014476	-0.38	7.02	0.0019	0.016	POR	P450 (cytochrome) oxidoreductase
ENSBTAG00000016557	XLOC_005188	-0.24	5.58	0.0019	0.016	MTMR2	myotubularin related protein 2
ENSBTAG00000045711	XLOC_003180	-0.86	0.01	0.0019	0.016	CYSRT1	cysteine-rich tail protein 1
ENSBTAG00000004625	XLOC_003827	0.55	6.87	0.002	0.016	PYGB	phosphorylase, glycogen; brain
ENSBTAG00000020394	XLOC_017657	0.65	3.2	0.002	0.016	TNFAIP8L2	TNF alpha induced protein 8 like 2
ENSBTAG00000017755	XLOC_007208	-0.21	8.6	0.002	0.016	EWSR1	EWS RNA binding protein 1
ENSBTAG00000011883	XLOC_020037	-0.43	7.18	0.002	0.016	ARL1	ADP ribosylation factor like GTPase 1
ENSBTAG00000010365	XLOC_001967	0.7	5.8	0.002	0.016	SQRDL	sulfide quinone reductase-like (yeast)
ENSBTAG00000019895	XLOC_003334	-0.41	2.76	0.002	0.016	PIBF1	progesterone immunomodulatory binding factor 1
ENSBTAG00000004659	XLOC_010459	-0.32	4.12	0.002	0.016	COQ10B	coenzyme Q10B
ENSBTAG00000033182	XLOC_015528	-0.18	6.58	0.002	0.016	HGSNAT	heparan-alpha-glucosaminide N-acetyltransferase
ENSBTAG00000020757	XLOC_019802	0.27	7.75	0.002	0.016	PCBP2	poly(rC) binding protein 2
ENSBTAG00000002272	XLOC_010996	0.28	4.26	0.002	0.016	KCTD18	potassium channel tetramerization domain containing 18
ENSBTAG00000015019	XLOC_015302	0.35	4.81	0.002	0.016	OBFC1	oligonucleotide/oligosaccharide-binding fold containing 1
ENSBTAG00000016279	XLOC_004464	-1.33	0.44	0.002	0.016	EMILIN3	elastin microfibril interfacer 3
XLOC_018911	XLOC_018911	0.67	1.46	0.002	0.016	NA	NA
ENSBTAG00000003128	XLOC_017269	0.39	5.5	0.002	0.016	SPATA6	spermatogenesis associated 6
ENSBTAG00000020097	XLOC_023882	0.62	6.83	0.002	0.016	PERP	PERP, TP53 apoptosis effector
ENSBTAG00000006479	XLOC_000520	-0.32	6.21	0.002	0.017	CAPN7	calpain 7
ENSBTAG00000018969	XLOC_013124	-0.33	3.47	0.002	0.017	POLR1C	polymerase (RNA) I polypeptide C
ENSBTAG00000019785	XLOC_008617	0.34	6.87	0.002	0.017	CIC	capicua transcriptional repressor
ENSBTAG00000045776	XLOC_018057	-0.22	5.08	0.002	0.017	C3H1orf122	chromosome 3 open reading frame, human C1orf122
ENSBTAG00000011839	XLOC_011363	-1.1	6.68	0.002	0.017	HMGCS1	3-hydroxy-3-methylglutaryl-CoA synthase 1
ENSBTAG00000006322	XLOC_005333	0.22	6.79	0.002	0.017	DENND5A	DENN/MADD domain containing 5A
ENSBTAG00000018539	XLOC_008744	-1.35	1.55	0.002	0.017	KLK1	kallikrein 1
ENSBTAG00000000854	XLOC_006875	-1.04	3.93	0.002	0.017	SEC16B	SEC16 homolog B, endoplasmic reticulum export factor
XLOC_002943	XLOC_002943	-0.51	3.26	0.002	0.017	NA	NA
ENSBTAG00000013855	XLOC_009950	-0.68	5.79	0.002	0.017	ORMDL3	ORMDL sphingolipid biosynthesis regulator 3
ENSBTAG00000013485	XLOC_001259	0.39	3.66	0.002	0.017	ZFYVE19	zinc finger, FYVE domain containing 19
ENSBTAG00000011596	XLOC_001465	-0.36	8.44	0.002	0.017	SRSF5	serine/arginine-rich splicing factor 5
ENSBTAG00000001593	XLOC_007445	-0.31	5.29	0.002	0.017	OGFOD2	2-oxoglutarate and iron-dependent oxygenase domain containing 2
ENSBTAG00000001594	XLOC_007445	-0.31	5.29	0.002	0.017	ARL6IP4	ADP ribosylation factor like GTPase 6 interacting protein 4
ENSBTAG00000009960	XLOC_013219	0.42	6.61	0.002	0.017	FLOT1	flotillin 1
ENSBTAG00000007840	XLOC_001039	-0.7	6.27	0.002	0.017	HMGCR	3-hydroxy-3-methylglutaryl-CoA reductase
ENSBTAG00000016845	XLOC_022514	0.55	6.26	0.002	0.017	GALNT7	polypeptide N-acetylgalactosaminyltransferase 7
XLOC_024020	XLOC_024020	0.54	3.54	0.0021	0.017	NA	NA
ENSBTAG00000017283	XLOC_002424	0.25	5.99	0.0021	0.017	GTF3C2	general transcription factor IIIC subunit 2
[truncated: 14,204 more rows]

## Sheet: Suppl. Table S2 Pthwy D3v.-3
Supplementary Table S2
KEGG ID	KEGG Term	p-value	Genes Upregulated at D3	Genes Upregulated at D3
4920	Adipocytokine signaling pathway	1.7e-05	NFKBIB, PTPN11, TNFRSF1A, ACSL5, IKBKB, SOCS3, CPT1C, F1MVS1, CPT1B, AKT3, NFKB1, STAT3, CPT1A, TNFRSF1B	ACSL1, PRKAB1, CAMKK1, MAPK8, PPARA, ADIPOR2, SLC2A1, CAMKK2, PCK2, PPARGC1A, CD36, PRKAA2
511	Other glycan degradation	0.00024	FUCA2, HEXA, GBA, GLB1, HEXB, NEU3, FUCA1	MAN2C1, HEXDC
620	Pyruvate metabolism	0.00025	ACAT2, LDHA, ALDH3A2	DLD, HAGHL, ACYP2, MDH2, ALDH7A1, DLAT, PCK2, ACSS2, ACACA, MDH1, PC, PDHA1, HAGH, PDHB
650	Butanoate metabolism	0.0003	ACAT2	BDH1, AACS, ACADS, HMGCS1, L2HGDH, ECHS1, EHHAD, PDHA1, PDHB, OXCT1, ACSM5
4520	Adherens junction	0.00032	PTPRF, RHOA, ACTG1, SRC, RAC1, ACTN4, EGFR, SMAD3, INSR, CTNNA1, NECTIN2, MAPK3, CTNNB1, NECTIN4, ACTN1, WASF2, SSX2IP, IGF1R, RAC3, ACTB	ACTN2, NLK, PTPRB, TCF7L2
10	Glycolysis/gluconeogenesis	0.00046	ENO3, LDHA, BPGM, HK1, ALDH3B1, GAPDH, PGM1, TPI1, ALDH3A2	PFKM, DLD, ALDH7A1, DLAT, PCK2, ALDOC, HK2, ACSS2, PDHA1, GALM, PDHB
20	Citrate cycle (TCA Cycle)	0.0006	IDH3A	ACO1, DLD, ACO2, DLST, SUCLA2, MDH2, DLAT, PCK2, MDH1, PC, PDHA1, IDH1, PDHB
5100	Bacterial invasion of epithelial cells	0.0011	RHOG, ILK, GAB1, LOC531038, RHOA, ARPC3, CTTN, ACTG1, CBL, FN1, SRC, RAC1, ARPC2, CTNNA1, CTNNB1, WASF2, ACTB, DOCK1, ARPC5	CD2AP, PTK2, MAD2L2, CAV2
280	Valine, leucine, and isoleucine degradation	0.0012	ACAT2, ALDH3A2	HIBADH, DLD, IVD, DBT, MCCC1, ACADS, BCAT2, ALDH7A1, HMGCS1, MUT, PCCB, BCKDHA, ECHS1, EHHAD, OXCT1
970	Aminoacyl-tRNA biosynthesis	0.0012	WARS2, TARSL2	IARS, DARS2, LARS, CARS, CARS2, FARSB, TARS, RARS2, YARS, MARS, GARS, NARS, AARS, FARSA, EARS2
4130	SNARE interactions in vesicular transport	0.0019	STX7,VAMP5, STX6	YKT6, BNIP1, BET1, STX16, VAMP2, GOSR1, SNAP23, SEC22B, STX3, VAMP1, STX10, SNAP29
100	Steroid biosynthesis	0.002	N/A	CYP51A1, MSMO1, DHCR24, SQLE, HSD17B7, NSDHL, DHCR7, LSS, SC5D
531	Glycosaminoglycan degradation	0.002	IDUA, HEXA, GLB1, SGSH, HEXB, GNS	NA, HPSE, HGSNAT
3320	PPAR signaling pathway	0.0022	ILK, ANGPTL4, OLR1, ACSL5, CPT1C, CPT1B, SLC27A1, CPT1A	PPARG, SCP2, ACSL1, PPARA, Glycerol kinase, PCK2, LPL, FABP3, CD36, EHHAD, FABP4, Acyl-CoA desaturase
52	Galactose metabolism	0.0023	B4GALT2, HK1, GLB1, PGM1, GLA	UGP2, PFKM, LALBA, GANC, HK2, B4GALT1
630	Glyoxylate and dicarboxylate metabolism	0.0032	ACAT2	ACO1 ACO2 MDH2 PGP MUT PCCB MDH1
520	Amino sugar and nucleotide sugar metabolism	0.0054	GNPDA1, HK1, HEXA, UGDH, HEXB, PGM1, CYB5R1, RENBP	UGP2, GNE, PMM2, GNPNAT1, UXS1, UAP1, HK2, GFPT1, TSTA3
4142	Lysosome	0.0055	GALC, AP4M1, DNASE2, IDUA, ABCB9, SORT1, LAMP1, ASAH1, CTSB, HEXA, GBA, GLB1, SGSH, HEXB, ARSA, CTSL2, AP4S1, GNS, M6PR, Ceroid-lipofuscinosis neuronal protein 5, ATP6V0B, GLA, GM2A, SUMF1	CTNS, GGA2, AP4B1, ATP6V0A2, AP1M1, AP1S1, GGA3, GNPTAB, AP3M1, HGSNAT
4810	Regulation of actin cytoskeleton	0.0061	MSN, RHOA, PFN1, ARPC3, TMSB4, ACTG1, PDGFRA, FN1, ITGB6, RAC1, EZR, ARPC2, LIMK2, PFN2, ACTN4, MYL9, EGFR, PDGFA, MYLK, MYLK2, CFL2, MYL12A, MAPK3, CYFIP1, ARHGEF6, ITGB4, ACTN1, WASF2, ITGA2, NCKAP1L, ITGAV, CFL1, RAC3, ACTB, DOCK1, TMSB4Y, ARPC5	PIKFYVE, PIP4K2B, CYFIP2, PTK2, ACTN2, PIP5K1B, FGF12, GNA12, MAP2K2, SSH3
4510	Focal adhesion	0.0078	ILK, PARVA, LAMC2, THBS1, RHOA, COMP, ACTG1, PDGFRA, PARVG, FN1, SRC ITGB6, RAC1, ACTN4, MYL9, EGFR, CAPN2, PDGFA, MYLK, MYLK2, MYL12A, MAPK3, CTNNB1, AKT3, ZYX, ITGB4, ACTN1, THBS2, ITGA2, BCL2, VASP, ITGAV, IGF1R, RAC3, TLN1, ACTB, DOCK1	KDR, TLN2, NA, MAPK8, PTEN, PTK2, ACTN2, VEGFC, FLT1, CAV2
900	Terpenoid backbone biosynthesis	0.009	ACAT2	FDPS, IDI1, MVK, HMGCR, HMGCS1, MVD
4146	Peroxisome	0.0095	SOD, ACSL5, HSD17B4, GSTK1, ACOT8	PEX16,SCP2, ACSL1, MVK, SLC25A17, PECR, PEX26, XDH, ABCD4, ECH1, PAOX, SOD1, PEX11G, EHHAD, IDH1, ABCD1, NUDT19, PEX1, NUDT12
4145	Phagosome	0.01	THBS1, DYNC12, TUBB2B, OLR1, COMP, ACTG1, NCF4, C1R, RAC1, LAMP1, RAB7B, DYNC1H1, CTSL2, STX7, M6PR, THBS2, ATP6V0B, ITGA2, ITGAV, CYBB, ACTB, TUBB2A	NOS1, PIKFYVE, ATP6V0A2, COLEC12, SEC22B, MPO, ATP6V1G2, DYNC1L1, CD36, TUBB1, FCGR2B, TUBA3E, TFRC, FCGR2A, LOC100295712, RAB5A
500	Starch and sucrose metabolism	0.012	PYGB, HK1, UGDH, PGM1, ENPP1, GYS1	UGP2, UXS1, GANC, HK2
510	N-Glycan biosynthesis	0.015	MGAT4B, B4GALT2, MGAT5	ALG14, RPN1, ALG3, STTA3, ALG11, ALG5, B4GALT1, GANAB, DOLPP1, MAN2A2, DAD1, ALG10
4380	Osteoclast differentiation	0.105	CSF1, TNFRSF1A, STAT2, IL1R1, IRF9, NFKB2, FOSL1, MAP3K14, NCF4, IKBKB, SOCS3, RAC1, JUNB, IFNGR1, IFNAR2, SQSTM1, MAPK3, AKT3, BTK, CYBB, NFKB1, SPI1, IFNAR1, FOSL2, RELB	PPARG, JAK1, MAPK8, MAPK12, FCGR2B, TRAF6, FCGR2A
4962	Vasopressin-regulated water reabsorption	0.018	DYNC12, DCTN1, DCTN2, PRKX, DYNC1H1	DCTN6, VAMP2, ADCY6, CREB3L1, AQP3, DYNC1L1, CREB3L2, DYNLL2, RAB5A
51	Fructose and mannose metabolism	0.018	PFKFB3, HK1, TPI1	PFKM, PMM2, PFKFB2, PFKFB4, KHK, ALDOC, HK2, MTMR2, TSTA3
260	Glycine, serine and threonine metabolism	0.02	N/A	CBS, DLD, GAMT, GCAT, ALDH7A1, CHDH, PSPH, PSAT1, CTH, AOC2, PHGDH
640	Propanoate metabolism	0.02	ACAT2, LDHA, ALDH3A2	SUCLA2, ALDH7A1, ACSS2, MUT, PCCB, ACACA, ECHS1, EHHAD
600	Sphingolipid metabolism	0.023	PLPP2, GALC, SPHK1, SGPL1, ASAH1, GBA, GLB1, ARSA, ACER3, GLA, NEU3	SPTLC3
290	Valine, leucine and isoleucine biosynthesis	0.024	N/A	IARS, LARS, BCAT2, PDHA1, PDHB
40	Pentose and glucuronate interconversions	0.024	UGDH, ALDH3A2	UGP2, DCXR, XYLB, Ribulose-phosphate 3-epimerase
4670	Leukocyte transendothelial migration	0.026	CLDN15, PTPN11, MSN, RHOA, PTK2B, ACTG1, NCF4, RAC1, ICAM1, EZR, RASSF5, ACTN4, MYL9, GNAI3, CTNNA1, MYL12A, CTNNB1, F11R, ACTN1, VASP, CYBB, ACTB, CLDN4	CXCL12, RAPGEF3, PTK2, ACTN2, MAPK12
3060	Protein export	0.03	SEC11A, OXA1L	IMMP1L, SPCS1, SRP19, SRP54, SRP9, SEC62
250	Alanine, aspartate and glutamate metabolism	0.031	GLUD1, GLUL	GPT2, ASNS, GPT, PPAT, ADSSL1, GFPT1, CAD, ASS1
3018	RNA degradation	0.034	ENO3, PATL1, PABPC1L, PABPC4, PABPC1	TOB1, CNOT9, C1D, EXOSC9, DHX36, LSM4, MPHOSPH6, HSPA9, HSPD1, LSM8, CNOT3, EXOSC5, CNOT7, BTG3, ZCCHC7
3008	Ribosome biogenesis in eukaryotes	0.035	EIF6, UTP14A, POP7	NOL6, RPP40, POP5, NOP58, NHP2, PWP2, LSG1, MPHOSPH10, RIOK2, IMP3, BMS1, DKC1, GTPBP4, NMD3, RPP25L, RRP7A, NOB1, TAF9
604	Glycosphingolipid biosynthesis - ganglio series	0.037	HEXA, GLB1, HEXB	ST3GAL1, ST6GALNAC5, SLC33A1
71	Fatty acid degradation	0.038	ACAT2, ACSL5, CPT1C, CPT1B, CPT1A, ALDH3A2	ACSL1, ACADS, ALDH7A1, ECI1, ECHS1, EHHAD
72	Synthesis and degradation of ketone bodies	0.039	ACAT2	BDH1, HMGCS1, OXCT1
564	Glycerophospholipid metabolism	0.04	PLPP2, PISD, PTDSS1, CHKB, PCYT1B, MBOAT1	CRLS1, PCYT2, CHPT1, AGPAT1, GPAT4, ETNK1, GPD1L, Acyl-protein thioesterase 2, GPAM, PLA2G3, PLA2G12A, GPD1, PEMT, GPAT3
4115	p53 signaling pathway	0.046	SESN2, CASP9, STEAP3, SFN, FAS, BAX, SERPINE1, PERP, RFWD2	GADD45G, ATM, CCNE2, PTEN, MDM2, BID, PIDD1, CYCS, CD82
830	Retional metabolism	0.047	N/A	RDH11, CYP2B6, CYP3A5, ALDH1A1, LRAT, RETSAT, LOC540707
MeSH ID	MeSH Term	p-value	Genes Upregulated at D3	Genes Upregulated at D-3
D008894	Milk Proteins	1.5e-06	CLDN15, TAGLN2, HBP1, IGFBP2, ACSL5, SLC38A7, GNPDA1, PON2, C1R, ANXA2, PPP2R3C, CNN1, TMX1, ACOT9, HSPB1, SNX6, GNAI3, THOC5, CLIC1, SPNS1, FMOD, TBCB, DSTN, SQSTM1, ANXA1, MYL12A, CTNNB1, RALY, CSNK1G1, OSER1, CTSL2, EMP3, M6PR, NFE2L2, CD151, TPI1, PPP2R1A, ITGAV, ORMDL2, CFL1, JAML, RNF41, RSU1, OSMR, PGM5, DUSP11, PFN1, CLU, SOD, SQRDL, MYL9, UTP14A	PYCR1, TMEM39A, TOB1, LZTFL1, RBM47, NARFL, CSN2, TINF2, MFGE8, ECHDC1, CDCA7L, SQLE, SNAP23, PLIN2, LALBA, EIF2S2, SPRTN, RSRC2, SLC25A17, NHP2, STT3A, TPD52, ERLIN1, FKBP4, RFTN2, CSN1S1, SREBF1, ALDH1A1, TMEM97, AQP3, TMEM171, GID4, MDH2, STAT5A, ALDH7A1, FAN1, DDX1, EMC2, STAT5B, UAP1, TALDO1, OCIAD1, ABT1, FASTK, HSPA9, OGN, ELF5, XDH, LPO, PAH, LPL, ALDOC, PAEP, LRWD1, CTH, BSG, FABP3, PPAR…
D010434	Pepsin A	1.6e-05	COMP,TIMP1, TIMP2, CTSB	CSN2, CSN1S1, CSN1S2, ACYP2, PAEP, SOD1, HBB, H4, TROPT
D000199	Actins	3e-05	ILK, MYO1C, MKL1, SYNJ1, ACTR3, RHOA, ARPC3, ACTG1, TAGLN, SRC, RAC1, ANXA2, ACTR2, MYH9, PFN2, CD44, HSPB1, MYLK, S100A10, MAP4, MYL12A, CTNNB1, HSPB6, ARRB1, CFL1, ACTB, TPM1, ARPC5, CCDC53, PFN1, ARPC2, ACTA2	DCTN6, PTEN, CLIC5, UACA, PRKG1, MYO10, PDCL, CAV2, NA, ANG, TROPT
D005227	Fatty acids	7.1e-05	CAST, SOCS3, CPT1B, CYB561	AGPAT1, NDUFAB1, SREBF1, PPARA, PTEN, NFYA, MSTN, LDLR, LPL, PAEP, FASN, FABP3, PC, FABP4, ACACA, SOD1, ACAD
D008840	Microfilament Proteins	0.00018	MFAP5, FBN1, SYNJ1, ACTR3, CAPZB, ARPC3, CAPG, TAGLN, SRC, ACTR2, PFN2, CD44, LTBP1, LTBP2, ACTB, DNAJC6, CCDC53, PFN1, GAPDH	FBN3, HPSE, CLIC5, UACA, PRKG1, MYO10, PDHB
D000244	Adenosine Diphosphate	0.00018	ACTR3, RHOA, GLUD1, ACTR2, ACTB, TPM1, GAPDH, ARPC2	PTEN, CAMKK2, SLC25A4, ATP5B, MYO10, HSPA8
D014357	Trypsin	0.00041	CRYAB, RHOA, TIMP1, IDH3A, GLUD1, ANXA2, SERPINF1, TIMP2, CTSB, AGER, UGDH, LGALS1, AK3, F5, M6PR, CYB561, CNP, PFN1, GAPDH, HNRNPA1, CLU, MT2A	UQCRB, PFKFB2, CSN2, MFGE8, LALBA, ACO2, CSN1S1, RNASEH2A, SPADH1, PDE1A, CYC1, MRPS23, LPO, LPL, ATP5B, PAEP, MMACHC, PEBP1, PRKG1, COX6B1, HBB, NME2, ANG, TROPT, CSN1S2, ACYP2, CYCS, H4
D019869	Phosphatidylinositol 3-Kinases	0.00084	THBS1, GAB1, RHOA, OLR1, TIMP1, FN1, SRC, RAC1, EZR, EGFR, INSR, SERPINE1, MAPK3, ITGA2, BCL2, ITGAV, IGF1R	KDR, GRK2, MAPK8, CAMKK2, ANGPT2, PTGS2, FLT1, PPARGC1A, UPK1A, NA, SCDCT1,
D016877	Oxidants	0.001	ANXA2, TIMP2, CTSB, MAPK3	PPARG, PTK2, XDH, SOD1
D009363	Neoplasm Proteins	0.0014	MFAP5, FBN1, TIMP2, AHNAK, TBCB, SOD	TPD52, PRDX3, PTGS2, PAEP, FABP3, ATF4, ABCG2, NR3C1, FABP4, SPAM1, ABCB1, HSPA8, H4, ANG
D003598	Cytoskeletal Proteins	0.0018	ILK, KIF3B, ACTR3, TIMP1, ARPC3, EHD1, ACTR2, EZR, S100A10, DSC3, CTNNB1, NFE2L2, MICALL1, DSC2, ARPC5, NA, ARPC2	NA, DMD, CLIC5, FRZB, RAPGEF2, MYOC
D005229	Fatty Acids, Monounsaturated	0.0019	N/A	SREBF1, MSTN, PAEP, LRAT, FABP4, ACAD
D030421	Peroxynitrous Acid	0.002	PFN1, SRC, TIMP2, BCL2, STAT3	NA, NDUFA6, NDUFS8, XDH, SLC8A1, NDUFA1, SOD1
D053222	Fas Ligand Protein	0.0021	CASP9, LAMP1, FAS, BAX, CYBB, GAPDH	VAMP2, DYSF
D051152	Clusterin	0.0022	CLU	CSN1S2, LALBA, CSN1S1
D064547	Myxovirus Resistance Proteins	0.0022	MX2, ISG15, Mx1, OAS1X	NA
D002244	Carbon	0.0023	FN1	SREBF1, PAEP, SOD1, ACAD
D006131	Growth Inhibitors	0.0023	LIF, EGFR	ARG2, AMH, FABP3
D002352	Carrier Proteins	0.0028	RBP4, GLTP, ACTR3, TNFRSF1A, DCTN1, TIMP1, IGFBP2, IGFBP5, RTN2, IGFBP4, RAC1, ACTR2, DCTN2, MAP1LC3B, GABARAPL1, AGER, ISG15, VCAN, FMOD, LGALS1, CTNNB1, LBP, CYFIP1, TSPO, M6PR, SLC6A15, SLC1A1, LTBP2, IGFALS, RAET1G, DPDS4	UQCRB, SLC34A2, CNGA1, GGA2, CSN2, MFGE8, SCP2, VAMP2, SLC18A2, PLIN2, SLC7A5, BCL2L2-PABPN1, CUL2, FKBP4, AZIN1, AAK1, SND1, MYBPC1, OMD, RAPGEF2, NAPA, SLC8A1, PAEP, ATG4B, GGA3, CLINT1, FABP3, MMACHC, USO1, LRAT, PEBP1, PRKG1, PIBF1, APLN, MYO10, FOLR1, TGFBR3, PDCL, FABP4, TUBG1, BDA20, FOLR3, SCGB1D
D005231	Fatty Acids, Unsaturated	0.0029	MAPK3	PPARG, PPARA, PTGS2, FASN, FABP3, PPARGC1A, FABP4, SOD1, ACAD
D005954	Glucosephosphate Dehydrogenase	0.0032	GLA	CD36
D007768	Lactalbumin	0.0032	CRYAB, CLU	CSN2, LALBA, CSN1S1, B4GALT1, CSN1S2
D001120	Arginine	0.0033	CHRNA3, ICAM1, DDAH2, CPT1B	RUSC1, BCL2L2-PABPN1, MSTN, B4GALT1, SLC7A1, MYOC, ASS1, NCAPG, HSPA8 , SOD1, HIST1H2AC, H4, ACAD
D019255	NADPH Oxidase	0.0042	PTK2B, SRC, NOX5, RAC1, LAMP1, NOX4, CYBB, STAT3	NOS1, VAMP2, DYSF, PRKG1, NR3C2, SOD1
D013439	Sulfhydryl Reagents	0.0047	F5, CYB561	CNGA1, ACO2, SLC16A1, PRKG1
D019301	Oleic Acid	0.0047	N/A	PPARG, LALBA, PAEP, FASN, SOD1, ACAD
D019699	Thrombospondins	0.0047	THBS1, RHOA, COMP, FN1, THBS2	NA
D000975	Antioxidants	0.0058	OLR1, ICAM1, TIMP2, NOX4, BCL2, NFKB1, SOD	KDR, PRDX3, SLC8A1, FLT1, NA, GSTM1, SOD1
D001798	Blood Proteins	0.0063	CLU, FN1, FMOD, F5, FBD, DEFB5, NA	OMD, BSG, POR, MYO10, ANG2, LOC540707
D008562	Membrane Glycoproteins	0.0064	THBS1, KCNMB1, NOX5, RAC1, LAMP1, FAS, CD44, CD9, LBP, MOG, THBS2, ITGAV, CYBB, UPK3B, STAT3, ADGRE5, ENPP1, SELPLG, CLU, GAPDH, DEFB5, LOC100298356	ROM1, MFGE8, SLC18A2, PLIN2, SLC2A8, ANGPT2, LPL, B4GALT1, BSG, USO1, UPK1A, DMD, CD36, SOD1, BS1A1
D002364	Caseins	0.0065	CRYAB, TUBB2B, IGFBP2, SOCS3, SERPINE1, FMOD, BCL2	CSN2, LALBA, LARS, LMAN1, CSN1S1, STAT5A, PTEN, PAEP, CSN1S2
D000118	Acetylglucosaminidase	0.0067	GNG5, FMOD	HSPA8, HIST1H2AC, H4
D001205	Ascorbic Acid	0.0067	OLR1, CYB561	HAPLN1, PTGS2, SOD1
D007782	Lactoglobulins	0.0067	RBP4	CSN2, CSN1S1, PAEP, NA
D011464	Epoprostenol	0.0067	N/A	KDR, RAPGEF3, FLT1, NA, ANG
D013947	Thymosin	0.0067	ILK, TMSB10, ACTG1, TMSB4, TMSB4X	N/A
D017127	Glycosylation End Products, Advanced	0.0067	OLR1, AGER, NFE2L2	NA, HBB
D051376	Actin-Related Protein 2-3 Complex	0.0067	ACTR3, ARPC3, ACTR2, ARPC5, ARPC2	N/A
D014364	Tryptophan	0.0067	GLTP, ACTR3, GLUD1, ACTR2	LALBA, SLC7A5, PAEP, B4GALT1, YARS, PRKG1, HBB, SOD1
D009243	NAD	0.0073	IDH3A, GLUD1, GAPDH	BDH1, NQO2, DLD, XDH, IDH1, NDUFV1, NDUFS1
D000409	Alanine	0.0073	OLR1, CYB561	SLC34A2, CSN2, ATP5B, SLC1A5, FLT1, PRKAA2, FOLR1
D011509	Proteoglycans	0.0088	RHOA, OLR1, COMP, FN1, ANXA2, SERPINF1, PRG4, VCAN, FMOD, CTNNB1, IL6R, STAT3	JAK1, ANGPT2, MSTN, OMD, HAPLN1, FLT1, TGFBR3, NA
D010206	Papain	0.009	CTSB	CSN2, CSN1S1, FABP3
D051304	Profilins	0.009	SYNJ1, PFN2, ACTB, PFN1	N/A
D012177	Retinol-Binding Proteins	0.0095	RBP4	OAT, KLF15, ADRA2B, PAEP, BDA20
D051300	Wiskott-Aldrich Syndrome Protein Family	0.0095	CCDC53, ACTR3, ARPC3, ACTR2, ARPC5, ARPC2	N/A

## Sheet: Suppl. Table S3 DEG D7v.3
Supplementary Table S3
ENSEMBL	XLOC	logFC	logCPM	p-value	q-value	SYMBOL	NAME
ENSBTAG00000017363	XLOC_025134	-1.15	9.68	2.5e-08	0.0002	SAT1	spermidine/spermine N1-acetyltransferase 1
ENSBTAG00000019696	XLOC_016340	-0.57	5.92	2.6e-08	0.0002	RCE1	Ras converting CAAX endopeptidase 1
ENSBTAG00000019689	XLOC_016340	-0.57	5.92	2.6e-08	0.0002	RCE1	Ras converting CAAX endopeptidase 1
ENSBTAG00000033515	XLOC_013028	1.28	4.27	1.6e-07	0.00047	NA	NA
ENSBTAG00000046193	XLOC_013028	1.28	4.27	1.6e-07	0.00047	NA	Uncharacterized protein
ENSBTAG00000015434	XLOC_003795	-0.87	7.56	1.6e-07	0.00047	DSTN	destrin (actin depolymerizing factor)
ENSBTAG00000019993	XLOC_024657	2.18	4.11	2.1e-07	0.00047	APLN	apelin
ENSBTAG00000007090	XLOC_009835	-4.91	0.74	2.1e-07	0.00047	MYH2	myosin, heavy chain 2, skeletal muscle, adult
ENSBTAG00000039231	XLOC_018806	-1.26	6.88	2.3e-07	0.00047	MTURN	maturin, neural progenitor differentiation regulator homolog (Xenopus)
ENSBTAG00000016093	XLOC_024413	-1.08	6.1	2.5e-07	0.00047	PLP2	proteolipid protein 2 (colonic epithelium-enriched)
ENSBTAG00000017830	XLOC_019954	-1.14	4.5	4e-07	0.00068	RBMS2	RNA binding motif, single stranded interacting protein 2
ENSBTAG00000006757	XLOC_008695	1.32	2.37	4.7e-07	0.00073	CA11	carbonic anhydrase XI
ENSBTAG00000024091	XLOC_002146	-0.88	5.16	7.3e-07	0.00099	MALL	mal, T-cell differentiation protein-like
ENSBTAG00000008103	XLOC_023060	1.02	7.33	8.7e-07	0.00099	ALDH1A1	aldehyde dehydrogenase 1 family member A1
ENSBTAG00000001728	XLOC_000375	1.56	3.39	8.9e-07	0.00099	IGSF10	immunoglobulin superfamily member 10
ENSBTAG00000019569	XLOC_016755	-1.23	8.09	9.1e-07	0.00099	CD151	CD151 molecule (Raph blood group)
ENSBTAG00000003966	XLOC_010041	-1.01	5.82	1.2e-06	0.0013	DUSP3	dual specificity phosphatase 3
ENSBTAG00000005717	XLOC_018079	-1.83	0.1	1.8e-06	0.0016	GJB5	gap junction protein beta 5
ENSBTAG00000016794	XLOC_002722	-1.73	4.43	1.8e-06	0.0016	NA	NA
ENSBTAG00000012618	XLOC_011070	-0.81	6.23	2.1e-06	0.0018	SLC23A3	solute carrier family 23 member 3
ENSBTAG00000012619	XLOC_011070	-0.81	6.23	2.1e-06	0.0018	CNPPD1	cyclin Pas1/PHO80 domain containing 1
ENSBTAG00000003935	XLOC_011059	-1.14	7.56	2.2e-06	0.0018	TMBIM1	transmembrane BAX inhibitor motif containing 1
ENSBTAG00000032247	XLOC_013622	-0.66	5.98	2.7e-06	0.002	PPP1R11	protein phosphatase 1 regulatory inhibitor subunit 11
ENSBTAG00000016024	XLOC_013899	-0.52	8.38	2.7e-06	0.002	MYL12A	myosin, light chain 12A, regulatory, non-sarcomeric
ENSBTAG00000008479	XLOC_020653	2.23	2.52	2.9e-06	0.002	CXCL13	chemokine (C-X-C motif) ligand 13
ENSBTAG00000002985	XLOC_011471	-0.99	4.64	3e-06	0.002	KCNMB1	potassium channel subfamily M regulatory beta subunit 1
ENSBTAG00000018652	XLOC_008625	-2.1	2.44	3.4e-06	0.0022	CXCL17	chemokine (C-X-C motif) ligand 17
ENSBTAG00000020679	XLOC_019884	0.95	3.2	3.7e-06	0.0023	CNTN1	contactin 1
ENSBTAG00000013363	XLOC_018048	-0.59	8.62	4e-06	0.0023	CAP1	CAP, adenylate cyclase-associated protein 1 (yeast)
ENSBTAG00000033190	XLOC_022647	-0.89	5.71	4e-06	0.0023	PGM5	phosphoglucomutase 5
ENSBTAG00000031998	XLOC_009082	-0.79	6.16	4.1e-06	0.0023	CXCL16	chemokine (C-X-C motif) ligand 16
ENSBTAG00000030543	XLOC_008710	1.25	4.31	4.5e-06	0.0024	SLC6A16	solute carrier family 6 member 16
ENSBTAG00000005373	XLOC_001911	-0.84	9.38	5.1e-06	0.0026	TPM1	tropomyosin 1 (alpha)
ENSBTAG00000011765	XLOC_020173	-0.79	7.23	5.4e-06	0.0027	GABARAPL1	GABA(A) receptor-associated protein like 1
ENSBTAG00000007102	XLOC_019692	1.04	4.47	6.9e-06	0.0033	GTSE1	G2 and S-phase expressed 1
ENSBTAG00000017493	XLOC_007359	-0.41	6.8	7.3e-06	0.0033	JADE1	jade family PHD finger 1
ENSBTAG00000014306	XLOC_000508	-0.43	4.99	7.5e-06	0.0033	DOPEY2	dopey family member 2
ENSBTAG00000005077	XLOC_015867	0.7	8.66	7.5e-06	0.0033	CXCL12	chemokine (C-X-C motif) ligand 12
ENSBTAG00000009233	XLOC_014542	-0.51	6.93	7.8e-06	0.0033	RAC1	ras-related C3 botulinum toxin substrate 1 (rho family, small GTP binding protein Rac1)
ENSBTAG00000010624	XLOC_019267	-0.49	7.38	8.1e-06	0.0034	DCTN2	dynactin subunit 2
ENSBTAG00000007651	XLOC_011800	-0.9	3.47	9.9e-06	0.004	TARSL2	threonyl-tRNA synthetase-like 2
ENSBTAG00000011586	XLOC_022812	-0.47	4	1e-05	0.004	HABP4	hyaluronan binding protein 4
ENSBTAG00000015188	XLOC_003843	-0.95	7.18	1.1e-05	0.0042	KLF6	Kruppel-like factor 6
ENSBTAG00000031134	XLOC_007231	-0.88	5.63	1.2e-05	0.0042	NA	14-3-3 protein eta
ENSBTAG00000007196	XLOC_005246	-1.18	8.51	1.2e-05	0.0042	TAGLN	transgelin
ENSBTAG00000003432	XLOC_014867	1.5	0.05	1.2e-05	0.0043	ZAN	zonadhesin (gene/pseudogene)
ENSBTAG00000024081	XLOC_023248	0.92	7.62	1.2e-05	0.0043	ECM2	extracellular matrix protein 2, female organ and adipocyte specific
ENSBTAG00000020342	XLOC_006723	1.18	4.44	1.3e-05	0.0043	MYOC	myocilin, trabecular meshwork inducible glucocorticoid response
ENSBTAG00000021294	XLOC_006808	-1.05	7	1.5e-05	0.0051	VWA1	von Willebrand factor A domain containing 1
ENSBTAG00000000109	XLOC_020282	-1.04	3.6	1.6e-05	0.0052	NPTXR	neuronal pentraxin receptor
ENSBTAG00000012620	XLOC_010562	-0.62	7.29	1.7e-05	0.0055	FAM134A	family with sequence similarity 134 member A
ENSBTAG00000009047	XLOC_014395	-0.75	6.26	1.8e-05	0.0055	YPEL3	yippee like 3
ENSBTAG00000001586	XLOC_016974	-0.32	5.67	1.8e-05	0.0055	OTUD7B	OTU deubiquitinase 7B
ENSBTAG00000014541	XLOC_014579	-0.67	5.78	1.8e-05	0.0055	PDGFA	platelet derived growth factor subunit A
ENSBTAG00000046644	XLOC_016413	-0.58	4.03	1.9e-05	0.0055	HRAS	Harvey rat sarcoma viral oncogene homolog
ENSBTAG00000009663	XLOC_019490	-0.91	7.32	1.9e-05	0.0055	YBX3	Y-box binding protein 3
ENSBTAG00000026919	XLOC_013395	-0.73	5.24	2.1e-05	0.0059	PXDC1	PX domain containing 1
ENSBTAG00000003585	XLOC_000624	-0.36	9.36	2.1e-05	0.0059	CD47	CD47 molecule
ENSBTAG00000014182	XLOC_021619	-0.35	8.94	2.3e-05	0.0062	CTNNA1	catenin alpha 1
ENSBTAG00000008250	XLOC_022353	0.95	4.46	2.4e-05	0.0062	SPRY4	sprouty RTK signaling antagonist 4
ENSBTAG00000016057	XLOC_006785	-0.88	7.13	2.5e-05	0.0062	CSRP1	cysteine and glycine rich protein 1
ENSBTAG00000018846	XLOC_003343	-0.44	4.87	2.5e-05	0.0062	CLN5	ceroid-lipofuscinosis, neuronal 5
ENSBTAG00000016335	XLOC_015281	1.05	2.79	2.5e-05	0.0062	NPM3	nucleophosmin/nucleoplasmin 3
ENSBTAG00000006404	XLOC_008472	0.96	3.16	2.5e-05	0.0062	CENPT	centromere protein T
ENSBTAG00000007503	XLOC_012317	1.45	0.06	2.5e-05	0.0062	STRC	stereocilin
ENSBTAG00000016401	XLOC_003763	-0.55	6	2.5e-05	0.0062	OPTN	optineurin
ENSBTAG00000017077	XLOC_023240	-1.23	6.48	2.6e-05	0.0064	CTSV	cathepsin V
ENSBTAG00000026813	XLOC_019843	1.8	4.6	2.7e-05	0.0064	AQP5	aquaporin 5
XLOC_001313	XLOC_001313	-0.86	5.3	2.8e-05	0.0064	NA	NA
ENSBTAG00000004148	XLOC_004484	-2.53	-0.59	2.8e-05	0.0064	SLPI	secretory leukocyte peptidase inhibitor
ENSBTAG00000021521	XLOC_014325	-0.34	6.18	2.8e-05	0.0064	BFAR	bifunctional apoptosis regulator
ENSBTAG00000011215	XLOC_007963	-0.79	8.55	3e-05	0.0067	ACTN4	actinin alpha 4
ENSBTAG00000047955	XLOC_012181	-0.41	8.9	3e-05	0.0067	ZNF774	zinc finger protein 774
ENSBTAG00000013060	XLOC_012181	-0.41	8.9	3e-05	0.0067	IQGAP1	IQ motif containing GTPase activating protein 1
ENSBTAG00000014872	XLOC_007938	-0.66	7.81	3.1e-05	0.0067	CAPNS1	calpain, small subunit 1
ENSBTAG00000011207	XLOC_021319	-1.71	5.62	3.2e-05	0.0068	CNN1	calponin 1
ENSBTAG00000039161	XLOC_009862	-0.74	7.57	3.2e-05	0.0068	ALDH3A2	aldehyde dehydrogenase 3 family member A2
ENSBTAG00000015314	XLOC_014813	-0.75	4.55	3.4e-05	0.0071	ASL	argininosuccinate lyase
ENSBTAG00000026836	XLOC_000612	0.77	5.95	3.5e-05	0.0071	NA	NA
ENSBTAG00000048157	XLOC_000612	0.77	5.95	3.5e-05	0.0071	ABI3BP	Uncharacterized protein
ENSBTAG00000047883	XLOC_012494	-0.4	6.79	3.5e-05	0.0072	LOC104975499	trafficking kinesin-binding protein 1-like
ENSBTAG00000016076	XLOC_012494	-0.4	6.79	3.5e-05	0.0072	TRAK1	trafficking protein, kinesin binding 1
ENSBTAG00000003083	XLOC_017597	-1.06	5.16	3.7e-05	0.0073	SLC50A1	solute carrier family 50 (sugar efflux transporter), member 1
ENSBTAG00000020244	XLOC_017597	-1.06	5.16	3.7e-05	0.0073	EFNA1	ephrin-A1
ENSBTAG00000020638	XLOC_019387	-0.83	7.53	3.7e-05	0.0073	TIMP3	TIMP metallopeptidase inhibitor 3
ENSBTAG00000025425	XLOC_022192	-0.84	5.49	3.7e-05	0.0073	RAB24	RAB24, member RAS oncogene family
ENSBTAG00000011798	XLOC_020112	-0.78	6.03	3.8e-05	0.0073	STK38L	serine/threonine kinase 38 like
ENSBTAG00000017846	XLOC_016811	-0.47	7.31	3.9e-05	0.0073	F11R	F11 receptor
ENSBTAG00000014059	XLOC_006234	-0.37	7.17	3.9e-05	0.0073	ATP2B4	ATPase, Ca++ transporting, plasma membrane 4
ENSBTAG00000014730	XLOC_020221	0.46	5.83	3.9e-05	0.0073	NCAPD2	non-SMC condensin I complex subunit D2
ENSBTAG00000007963	XLOC_002495	-0.33	7.94	4e-05	0.0073	KIDINS220	kinase D-interacting substrate 220kDa
ENSBTAG00000004974	XLOC_000166	-0.47	4.47	4.1e-05	0.0073	ZDHHC23	zinc finger, DHHC-type containing 23
ENSBTAG00000003589	XLOC_003743	-0.29	6.03	4.1e-05	0.0073	COMMD3	COMM domain containing 3
ENSBTAG00000015105	XLOC_018285	-0.37	5.89	4.1e-05	0.0073	HERPUD2	HERPUD family member 2
ENSBTAG00000022890	XLOC_013825	-0.82	3.49	4.2e-05	0.0073	MBP	myelin basic protein
ENSBTAG00000040042	XLOC_009478	-1.51	-0.59	4.3e-05	0.0073	GRIN2C	glutamate receptor, ionotropic, N-methyl D-aspartate 2C
ENSBTAG00000013402	XLOC_012460	-0.45	6.01	4.4e-05	0.0073	CTDSPL	CTD small phosphatase like
ENSBTAG00000021771	XLOC_000957	-0.46	7.92	4.4e-05	0.0073	PTTG1IP	pituitary tumor-transforming 1 interacting protein
ENSBTAG00000005913	XLOC_006213	-0.36	6.76	4.4e-05	0.0073	PATL1	protein associated with topoisomerase II homolog 1 (yeast)
ENSBTAG00000017624	XLOC_018098	-1.33	3.28	4.5e-05	0.0073	RAB17	RAB17, member RAS oncogene family
ENSBTAG00000010740	XLOC_022185	-0.54	5.41	4.5e-05	0.0073	CLTB	clathrin light chain B
ENSBTAG00000016050	XLOC_020367	-0.23	5.84	4.6e-05	0.0073	CHKB	choline kinase beta
ENSBTAG00000016048	XLOC_020367	-0.23	5.84	4.6e-05	0.0073	CPT1B	carnitine palmitoyltransferase 1B
ENSBTAG00000011824	XLOC_022816	1.4	7.04	4.6e-05	0.0073	OGN	osteoglycin
ENSBTAG00000015591	XLOC_021830	-0.92	8.18	4.7e-05	0.0073	SQSTM1	sequestosome 1
ENSBTAG00000000764	XLOC_021228	-0.42	5.82	4.8e-05	0.0073	GIPC1	GIPC PDZ domain containing family member 1
ENSBTAG00000009984	XLOC_015787	-0.5	6.34	4.8e-05	0.0073	SGPL1	sphingosine-1-phosphate lyase 1
ENSBTAG00000040034	XLOC_022720	-3.34	4.22	4.9e-05	0.0073	LOC507550	uncharacterized LOC507550
ENSBTAG00000017488	XLOC_020528	-0.37	6.43	4.9e-05	0.0073	KLF3	Kruppel-like factor 3 (basic)
XLOC_012786	XLOC_012786	-0.63	4.16	4.9e-05	0.0073	NA	NA
ENSBTAG00000013671	XLOC_024093	-0.47	7.73	4.9e-05	0.0073	UTP14A	UTP14A small subunit processome component
ENSBTAG00000007237	XLOC_001248	1.25	4.35	5e-05	0.0073	BUB1B	BUB1 mitotic checkpoint serine/threonine kinase B
ENSBTAG00000021250	XLOC_013915	-0.29	6.8	5e-05	0.0073	RALBP1	ralA binding protein 1
ENSBTAG00000038488	XLOC_025189	-0.67	10.2	5.1e-05	0.0074	LOC100137883	thymosin beta-4
ENSBTAG00000003535	XLOC_016899	-0.66	4.69	5.2e-05	0.0074	DPM3	dolichyl-phosphate mannosyltransferase polypeptide 3
ENSBTAG00000007390	XLOC_010027	-1.09	8.1	5.2e-05	0.0074	VAT1	vesicle amine transport 1
ENSBTAG00000017082	XLOC_014476	0.52	7.02	5.3e-05	0.0074	POR	P450 (cytochrome) oxidoreductase
ENSBTAG00000011584	XLOC_000877	0.5	4.79	5.4e-05	0.0075	CHST2	carbohydrate (N-acetylglucosamine-6-O) sulfotransferase 2
ENSBTAG00000005565	XLOC_001629	-0.48	5.64	5.5e-05	0.0077	CLN6	ceroid-lipofuscinosis, neuronal 6, late infantile, variant
ENSBTAG00000007062	XLOC_011052	-1.41	7.07	5.7e-05	0.0078	IGFBP5	insulin like growth factor binding protein 5
ENSBTAG00000010785	XLOC_014965	-0.92	4.6	5.8e-05	0.0078	FAS	Fas cell surface death receptor
ENSBTAG00000016124	XLOC_013053	0.79	1.23	5.8e-05	0.0078	PACSIN1	protein kinase C and casein kinase substrate in neurons 1
ENSBTAG00000009637	XLOC_022150	1.27	8.55	6.2e-05	0.0082	SLC12A2	solute carrier family 12 (sodium/potassium/chloride transporter), member 2
ENSBTAG00000016644	XLOC_001030	0.83	3.31	6.2e-05	0.0082	LVRN	laeverin
ENSBTAG00000013589	XLOC_002354	-0.39	6.94	6.3e-05	0.0082	CHMP3	charged multivesicular body protein 3
ENSBTAG00000011126	XLOC_013468	-0.39	6.81	6.4e-05	0.0083	STK38	serine/threonine kinase 38
ENSBTAG00000017147	XLOC_022631	-0.57	6.45	6.6e-05	0.0085	AK3	adenylate kinase 3
ENSBTAG00000020689	XLOC_008650	-0.61	5.32	6.8e-05	0.0087	PPP1R13L	protein phosphatase 1 regulatory subunit 13 like
ENSBTAG00000038033	XLOC_019121	-3.47	0.62	6.9e-05	0.0087	KRT6B	keratin 6B
ENSBTAG00000016121	XLOC_019121	-3.47	0.62	6.9e-05	0.0087	KRT75	keratin 75, type II
ENSBTAG00000022109	XLOC_007341	0.28	4.73	6.9e-05	0.0087	SCOC	short coiled-coil protein
ENSBTAG00000010763	XLOC_019477	-0.65	5.51	7.2e-05	0.0089	DUSP16	dual specificity phosphatase 16
ENSBTAG00000014784	XLOC_012603	0.82	4.2	7.3e-05	0.0089	NT5DC2	5'-nucleotidase domain containing 2
ENSBTAG00000031800	XLOC_004345	-0.64	7.71	7.3e-05	0.0089	PPDPF	pancreatic progenitor cell differentiation and proliferation factor
ENSBTAG00000010030	XLOC_011083	0.53	3.49	7.3e-05	0.0089	EPHA4	EPH receptor A4
ENSBTAG00000005893	XLOC_004966	-0.6	5.83	7.4e-05	0.0089	TMEM68	transmembrane protein 68
ENSBTAG00000039719	XLOC_017701	0.93	5.04	7.7e-05	0.0091	PHGDH	phosphoglycerate dehydrogenase
ENSBTAG00000006910	XLOC_016249	-1.1	6.17	7.7e-05	0.0091	ASRGL1	asparaginase like 1
ENSBTAG00000017086	XLOC_018133	-0.41	5.91	7.7e-05	0.0091	GRB10	growth factor receptor bound protein 10
ENSBTAG00000009661	XLOC_021974	0.63	5.22	7.8e-05	0.0091	RNASEH2A	ribonuclease H2 subunit A
ENSBTAG00000032369	XLOC_010379	-0.43	6.03	7.9e-05	0.0092	NMI	N-myc and STAT interactor
ENSBTAG00000011976	XLOC_017970	-2.86	0.84	8.1e-05	0.0092	CYP4B1	cytochrome P450, family 4, subfamily B, polypeptide 1
XLOC_016287	XLOC_016287	-0.62	5.44	8.1e-05	0.0092	NA	NA
ENSBTAG00000010666	XLOC_001651	-0.49	6.02	8.1e-05	0.0092	KHNYN	KH and NYN domain containing
ENSBTAG00000010073	XLOC_009669	-0.52	6.92	8.2e-05	0.0092	FLOT2	flotillin 2
ENSBTAG00000011752	XLOC_012130	-0.91	6.92	8.4e-05	0.0092	SYNM	synemin
ENSBTAG00000011050	XLOC_023033	-0.57	2.97	8.4e-05	0.0092	PLPP6	phospholipid phosphatase 6
XLOC_020252	XLOC_020252	1.9	-0.13	8.4e-05	0.0092	NA	NA
XLOC_018113	XLOC_018113	-0.59	3.35	8.5e-05	0.0092	NA	NA
ENSBTAG00000026684	XLOC_010637	-0.89	3.5	8.6e-05	0.0092	SYNC	syncoilin, intermediate filament protein
ENSBTAG00000000120	XLOC_009135	-0.95	3.78	8.6e-05	0.0092	USP43	ubiquitin specific peptidase 43
ENSBTAG00000016936	XLOC_021955	-0.91	3.43	8.6e-05	0.0092	NA	Uncharacterized protein
ENSBTAG00000046114	XLOC_021955	-0.91	3.43	8.6e-05	0.0092	NA	NA
ENSBTAG00000009654	XLOC_023309	0.52	5.45	8.6e-05	0.0092	LPAR1	lysophosphatidic acid receptor 1
ENSBTAG00000000699	XLOC_022808	-0.45	6.01	8.7e-05	0.0092	NA	Uncharacterized protein
ENSBTAG00000045622	XLOC_022808	-0.45	6.01	8.7e-05	0.0092	NA	Uncharacterized protein
ENSBTAG00000045067	XLOC_009951	0.3	5.69	8.9e-05	0.0093	SNORD124	Small nucleolar RNA SNORD124
ENSBTAG00000021468	XLOC_009951	0.3	5.69	8.9e-05	0.0093	MED24	mediator complex subunit 24
ENSBTAG00000000880	XLOC_023604	-0.42	6.08	9e-05	0.0093	GINM1	glycoprotein integral membrane 1
ENSBTAG00000001441	XLOC_014676	-0.84	5.09	9e-05	0.0093	CARHSP1	calcium regulated heat stable protein 1
ENSBTAG00000013240	XLOC_016258	-0.73	7.49	9.1e-05	0.0093	SLC3A2	solute carrier family 3 (amino acid transporter heavy chain), member 2
ENSBTAG00000011458	XLOC_003884	0.85	6.61	9.1e-05	0.0093	CPXM1	carboxypeptidase X (M14 family), member 1
ENSBTAG00000022927	XLOC_010126	-0.75	2.55	9.2e-05	0.0093	RAC3	ras-related C3 botulinum toxin substrate 3 (rho family, small GTP binding protein Rac3)
ENSBTAG00000025280	XLOC_013402	-0.42	6.31	9.2e-05	0.0093	SERPINB6	serpin peptidase inhibitor, clade B (ovalbumin), member 6
ENSBTAG00000047906	XLOC_011447	-0.55	4.57	9.5e-05	0.0096	MRPL36	mitochondrial ribosomal protein L36
ENSBTAG00000016378	XLOC_001676	-0.61	7.43	9.6e-05	0.0096	LRP10	LDL receptor related protein 10
ENSBTAG00000021162	XLOC_003507	1.26	5.27	9.8e-05	0.0097	CKAP2	cytoskeleton associated protein 2
ENSBTAG00000019697	XLOC_002178	-0.69	2.94	0.0001	0.01	NPAS2	neuronal PAS domain protein 2
ENSBTAG00000016109	XLOC_003503	-0.74	4.24	0.0001	0.01	DHRS12	dehydrogenase/reductase (SDR family) member 12
ENSBTAG00000008571	XLOC_007123	-1.14	1.33	0.0001	0.01	CUX2	cut-like homeobox 2
ENSBTAG00000007204	XLOC_019130	-2.35	2.67	0.0001	0.01	KRT80	keratin 80, type II
ENSBTAG00000005186	XLOC_004088	-0.69	5.02	0.00011	0.01	DBNDD2	dysbindin (dystrobrevin binding protein 1) domain containing 2
ENSBTAG00000005190	XLOC_003132	-0.33	6.83	0.00011	0.01	TSC1	tuberous sclerosis 1
ENSBTAG00000010533	XLOC_019391	-0.46	6.15	0.00011	0.01	HMGXB4	HMG box domain containing 4
ENSBTAG00000045785	XLOC_019391	-0.46	6.15	0.00011	0.01	TOM1	target of myb1 membrane trafficking protein
ENSBTAG00000008935	XLOC_019807	-0.39	6.46	0.00011	0.01	PFDN5	prefoldin subunit 5
ENSBTAG00000014676	XLOC_022282	-1.04	4.33	0.00011	0.01	SHROOM1	shroom family member 1
ENSBTAG00000004279	XLOC_012641	-0.39	8.87	0.00011	0.01	RHOA	ras homolog family member A
ENSBTAG00000009543	XLOC_019964	-0.53	7.77	0.00011	0.01	ESYT1	extended synaptotagmin-like protein 1
ENSBTAG00000001192	XLOC_011168	-0.48	5.93	0.00012	0.011	STX12	syntaxin 12
ENSBTAG00000000434	XLOC_005767	-1	6.46	0.00012	0.011	CRYAB	crystallin alpha B
XLOC_016762	XLOC_016762	-0.72	4.55	0.00012	0.011	NA	NA
ENSBTAG00000000238	XLOC_021629	1.5	-0.42	0.00012	0.011	PSD2	pleckstrin and Sec7 domain containing 2
ENSBTAG00000012107	XLOC_015258	-0.34	6.39	0.00012	0.011	SLC25A28	solute carrier family 25 (mitochondrial iron transporter), member 28
ENSBTAG00000033255	XLOC_002213	-0.27	5.37	0.00012	0.011	DUSP11	dual specificity phosphatase 11
ENSBTAG00000005376	XLOC_023897	-0.38	6.24	0.00012	0.011	FBXO30	F-box protein 30
ENSBTAG00000045906	XLOC_023897	-0.38	6.24	0.00012	0.011	NA	NA
ENSBTAG00000015220	XLOC_018068	-0.36	6.45	0.00012	0.011	AGO4	argonaute 4, RISC catalytic component
XLOC_012789	XLOC_012789	-0.7	2.51	0.00012	0.011	NA	NA
ENSBTAG00000017504	XLOC_019152	0.73	1.4	0.00012	0.011	FAIM2	Fas apoptotic inhibitory molecule 2
ENSBTAG00000009714	XLOC_007929	1.24	2.51	0.00012	0.011	ARHGAP33	Rho GTPase activating protein 33
ENSBTAG00000000817	XLOC_023633	-0.61	6.19	0.00013	0.011	SYNJ2	synaptojanin 2
ENSBTAG00000020947	XLOC_002353	-0.33	5.14	0.00013	0.011	RNF103	ring finger protein 103
ENSBTAG00000003165	XLOC_012562	0.78	5.36	0.00013	0.011	ADAMTS9	ADAM metallopeptidase with thrombospondin type 1 motif 9
ENSBTAG00000000660	XLOC_004047	1.16	2.05	0.00013	0.011	FAM83D	family with sequence similarity 83 member D
ENSBTAG00000000833	XLOC_009743	-0.64	7.17	0.00013	0.011	TAX1BP3	Tax1 (human T-cell leukemia virus type I) binding protein 3
ENSBTAG00000039329	XLOC_023910	-0.95	-0.25	0.00013	0.011	RAET1G	retinoic acid early transcript 1G
ENSBTAG00000016658	XLOC_001687	-0.64	5.26	0.00014	0.011	ABHD4	abhydrolase domain containing 4
ENSBTAG00000020485	XLOC_006039	-0.42	7.96	0.00014	0.011	ARRB1	arrestin, beta 1
ENSBTAG00000002418	XLOC_011754	1.15	2.7	0.00014	0.011	TICRR	TOPBP1-interacting checkpoint and replication regulator
ENSBTAG00000007447	XLOC_019074	0.46	6.33	0.00014	0.011	NUDT4	nudix hydrolase 4
ENSBTAG00000046552	XLOC_003411	-0.59	3.12	0.00014	0.011	GGACT	gamma-glutamylamine cyclotransferase
ENSBTAG00000038093	XLOC_018157	1.07	1.35	0.00014	0.011	PEG10	paternally expressed 10
ENSBTAG00000000413	XLOC_022079	-1.05	2.77	0.00014	0.011	NRTN	neurturin
ENSBTAG00000019097	XLOC_009281	0.73	4.14	0.00014	0.011	CNTNAP1	contactin associated protein 1
ENSBTAG00000011044	XLOC_020718	0.76	5.12	0.00015	0.012	TACC3	transforming, acidic coiled-coil containing protein 3
ENSBTAG00000008937	XLOC_004172	-0.36	6.72	0.00015	0.012	CELF2	CUGBP, Elav-like family member 2
ENSBTAG00000015271	XLOC_005122	-0.28	5.38	0.00015	0.012	RIPK2	receptor interacting serine/threonine kinase 2
ENSBTAG00000013624	XLOC_021411	0.64	5.79	0.00015	0.012	LMNB2	lamin B2
ENSBTAG00000020800	XLOC_004216	-0.55	5.61	0.00015	0.012	BEND7	BEN domain containing 7
ENSBTAG00000000925	XLOC_020051	0.57	4.5	0.00015	0.012	GLT8D2	glycosyltransferase 8 domain containing 2
ENSBTAG00000017765	XLOC_017753	0.4	6.28	0.00015	0.012	GSTM1	glutathione S-transferase M1
ENSBTAG00000016472	XLOC_017753	0.4	6.28	0.00015	0.012	GSTM2	glutathione S-transferase M2
ENSBTAG00000004879	XLOC_024963	-0.47	5.25	0.00015	0.012	FOXO4	forkhead box O4
ENSBTAG00000032331	XLOC_019870	-0.73	4.76	0.00015	0.012	SLC48A1	solute carrier family 48 (heme transporter), member 1
ENSBTAG00000018593	XLOC_007926	-0.51	5.55	0.00015	0.012	PSENEN	presenilin enhancer gamma secretase subunit
ENSBTAG00000020663	XLOC_019974	-0.36	5.72	0.00015	0.012	ORMDL2	ORMDL sphingolipid biosynthesis regulator 2
ENSBTAG00000011059	XLOC_017961	0.59	3.89	0.00015	0.012	CDKN2C	cyclin-dependent kinase inhibitor 2C (p18, inhibits CDK4)
ENSBTAG00000004386	XLOC_014687	0.74	2.51	0.00016	0.012	SOCS1	suppressor of cytokine signaling 1
ENSBTAG00000012759	XLOC_002217	1.31	-0.63	0.00016	0.012	FBXO41	F-box protein 41
ENSBTAG00000006785	XLOC_009330	-0.53	5.38	0.00016	0.012	ARF2	ADP-ribosylation factor 2
ENSBTAG00000014511	XLOC_006451	-0.37	4.06	0.00016	0.012	C16H1orf159	chromosome 16 open reading frame, human C1orf159
ENSBTAG00000016526	XLOC_008715	-0.26	5.25	0.00016	0.012	PIH1D1	PIH1 domain containing 1
ENSBTAG00000004051	XLOC_014815	-0.42	7.21	0.00017	0.012	SBDS	Shwachman-Bodian-Diamond syndrome
ENSBTAG00000007515	XLOC_016906	-0.39	6.76	0.00017	0.012	UBE2Q1	ubiquitin conjugating enzyme E2Q family member 1
ENSBTAG00000000696	XLOC_005904	-0.54	6.43	0.00017	0.012	ILK	integrin linked kinase
XLOC_008963	XLOC_008963	-0.34	6.86	0.00017	0.013	NA	NA
ENSBTAG00000006591	XLOC_014246	1.15	3.55	0.00018	0.013	CCNF	cyclin F
ENSBTAG00000002748	XLOC_001190	-0.45	5.06	0.00018	0.013	TMEM55B	transmembrane protein 55B
ENSBTAG00000007215	XLOC_017452	-0.55	5.79	0.00018	0.013	RNPEPL1	arginyl aminopeptidase (aminopeptidase B)-like 1
ENSBTAG00000019124	XLOC_015784	-0.57	8.82	0.00018	0.013	EIF4EBP2	eukaryotic translation initiation factor 4E binding protein 2
ENSBTAG00000008711	XLOC_017463	-0.55	3.9	0.00018	0.013	BOK	BCL2-related ovarian killer
XLOC_016392	XLOC_016392	0.84	6.89	0.00018	0.013	NA	NA
ENSBTAG00000030258	XLOC_019597	-0.77	7.67	0.00018	0.013	CDC42EP1	CDC42 effector protein 1
ENSBTAG00000006806	XLOC_009999	-1.18	7.19	0.00018	0.013	KRT17	keratin 17
ENSBTAG00000047262	XLOC_009999	-1.18	7.19	0.00018	0.013	NA	Uncharacterized protein
ENSBTAG00000045910	XLOC_007281	-0.43	3.28	0.00018	0.013	NA	Transport and Golgi organization protein 2 homolog
ENSBTAG00000002070	XLOC_008053	-1.47	2.64	0.00018	0.013	KLC3	kinesin light chain 3
ENSBTAG00000016156	XLOC_014394	-0.56	6.38	0.00018	0.013	MAPK3	mitogen-activated protein kinase 3
ENSBTAG00000016155	XLOC_014394	-0.56	6.38	0.00018	0.013	GDPD3	glycerophosphodiester phosphodiesterase domain containing 3
ENSBTAG00000017697	XLOC_014416	-0.65	3.54	0.00019	0.013	CTF1	cardiotrophin 1
ENSBTAG00000008010	XLOC_009172	-0.38	6.22	0.00019	0.013	FLCN	folliculin
ENSBTAG00000012307	XLOC_014057	-0.95	4.02	0.00019	0.013	DTNA	dystrobrevin alpha
ENSBTAG00000005414	XLOC_000134	-0.72	1.63	0.00019	0.013	TMSB4	thymosin beta 4, X-linked
ENSBTAG00000043985	XLOC_003571	0.53	3.59	0.00019	0.013	DACH1	dachshund family transcription factor 1
ENSBTAG00000046662	XLOC_016384	0.9	0.88	0.00019	0.013	TRPM5	transient receptor potential cation channel, subfamily M, member 5
ENSBTAG00000047591	XLOC_013153	-0.55	2.82	0.00019	0.013	C23H6orf141	chromosome 23 open reading frame, human C6orf141
ENSBTAG00000018889	XLOC_018003	-0.53	6.19	0.00019	0.013	ATP6V0B	ATPase, H+ transporting, lysosomal 21kDa, V0 subunit b
ENSBTAG00000013468	XLOC_016615	-0.56	10.53	0.00019	0.013	AHNAK	AHNAK nucleoprotein
ENSBTAG00000020647	XLOC_020569	-1.53	3.9	0.00019	0.013	RASL11B	RAS-like family 11 member B
ENSBTAG00000004572	XLOC_023324	-2.48	2.48	0.00019	0.013	RNF183	ring finger protein 183
ENSBTAG00000022227	XLOC_000399	-0.48	5.25	0.0002	0.013	PLSCR1	phospholipid scramblase 1
ENSBTAG00000019801	XLOC_017236	0.51	1.45	0.0002	0.013	LOC615989	protein FAM151A
ENSBTAG00000008934	XLOC_019808	1.14	3.8	0.0002	0.013	ESPL1	extra spindle pole bodies like 1, separase
ENSBTAG00000014883	XLOC_009789	-0.53	8.1	0.0002	0.013	GABARAP	GABA(A) receptor-associated protein
ENSBTAG00000019443	XLOC_009789	-0.53	8.1	0.0002	0.013	CTDNEP1	CTD nuclear envelope phosphatase 1
ENSBTAG00000007900	XLOC_014490	-0.59	5.56	0.0002	0.013	FIS1	fission, mitochondrial 1
ENSBTAG00000021068	XLOC_015055	0.55	5.9	0.0002	0.013	SUFU	suppressor of fused homolog (Drosophila)
ENSBTAG00000047827	XLOC_024794	-0.91	5.59	0.0002	0.013	RENBP	renin binding protein
ENSBTAG00000047702	XLOC_024794	-0.91	5.59	0.0002	0.013	NA	NA
ENSBTAG00000008097	XLOC_018266	-1.03	1.97	0.0002	0.013	WNT2	wingless-type MMTV integration site family member 2
ENSBTAG00000021557	XLOC_008102	1.82	1.08	0.0002	0.013	FUT2	fucosyltransferase 2 (secretor status included)
ENSBTAG00000004652	XLOC_021130	-0.54	4.28	0.00021	0.013	LPAR2	lysophosphatidic acid receptor 2
ENSBTAG00000007783	XLOC_004066	0.67	4.59	0.00021	0.013	MYBL2	v-myb avian myeloblastosis viral oncogene homolog-like 2
ENSBTAG00000016879	XLOC_018951	-0.41	5.25	0.00021	0.013	KIAA1147	KIAA1147 ortholog
ENSBTAG00000031385	XLOC_006871	-0.28	5.99	0.00021	0.013	RFWD2	ring finger and WD repeat domain 2, E3 ubiquitin protein ligase
ENSBTAG00000022449	XLOC_020992	0.79	4.63	0.00021	0.013	SCD5	stearoyl-CoA desaturase 5
ENSBTAG00000004663	XLOC_003103	0.29	4.71	0.00021	0.013	TRUB2	TruB pseudouridine (psi) synthase family member 2
ENSBTAG00000008758	XLOC_021613	1.44	4.11	0.00022	0.013	KIF20A	kinesin family member 20A
ENSBTAG00000013300	XLOC_016009	-0.88	4.7	0.00022	0.013	KCNMA1	potassium channel, calcium activated large conductance subfamily M alpha, member 1
ENSBTAG00000011473	XLOC_004022	-0.8	7.36	0.00022	0.014	MYL9	myosin light chain 9
ENSBTAG00000000076	XLOC_022702	0.58	5.07	0.00022	0.014	RECK	reversion-inducing-cysteine-rich protein with kazal motifs
ENSBTAG00000031777	XLOC_006042	-0.56	5.01	0.00022	0.014	GDPD5	glycerophosphodiester phosphodiesterase domain containing 5
ENSBTAG00000013705	XLOC_013532	-0.43	4.95	0.00023	0.014	NFKBIE	nuclear factor of kappa light polypeptide gene enhancer in B-cells inhibitor, epsilon
ENSBTAG00000019416	XLOC_003476	-4.83	0.99	0.00023	0.014	KCTD4	potassium channel tetramerization domain containing 4
ENSBTAG00000009855	XLOC_011797	0.27	5.55	0.00024	0.014	FAN1	FANCD2/FANCI-associated nuclease 1
ENSBTAG00000018153	XLOC_002966	-0.37	6.95	0.00024	0.014	NRBP1	nuclear receptor binding protein 1
ENSBTAG00000018156	XLOC_002966	-0.37	6.95	0.00024	0.014	KRTCAP3	keratinocyte associated protein 3
ENSBTAG00000047514	XLOC_021013	-1.3	1.64	0.00024	0.014	NA	Solute carrier family 10 member 6
ENSBTAG00000014161	XLOC_018238	-0.36	5.84	0.00025	0.014	ARMC10	armadillo repeat containing 10
ENSBTAG00000022147	XLOC_016764	-0.5	6.41	0.00025	0.014	EPS8L2	EPS8-like 2
ENSBTAG00000009032	XLOC_016764	-0.5	6.41	0.00025	0.014	TMEM80	transmembrane protein 80
ENSBTAG00000018775	XLOC_003966	1.05	4.98	0.00025	0.015	TPX2	TPX2, microtubule-associated
ENSBTAG00000008088	XLOC_010062	1.33	2.54	0.00025	0.015	KIF18B	kinesin family member 18B
ENSBTAG00000018252	XLOC_012133	-0.82	7.91	0.00025	0.015	ARRDC4	arrestin domain containing 4
ENSBTAG00000014082	XLOC_013870	1.16	0.34	0.00025	0.015	CHST9	carbohydrate (N-acetylgalactosamine 4-0) sulfotransferase 9
ENSBTAG00000009579	XLOC_011186	0.51	4.96	0.00025	0.015	CEP85	centrosomal protein 85kDa
ENSBTAG00000007360	XLOC_012997	-0.67	7.74	0.00026	0.015	TMEM43	transmembrane protein 43
ENSBTAG00000012234	XLOC_017577	1.27	4.31	0.00026	0.015	RHBG	Rh family B glycoprotein
ENSBTAG00000000333	XLOC_005760	0.61	3.95	0.00026	0.015	ARHGAP20	Rho GTPase activating protein 20
ENSBTAG00000031509	XLOC_009125	0.48	6.63	0.00026	0.015	PFAS	phosphoribosylformylglycinamidine synthase
ENSBTAG00000025898	XLOC_002723	-0.47	5.53	0.00026	0.015	TBC1D8	TBC1 domain family member 8
ENSBTAG00000016950	XLOC_016618	-0.26	5.66	0.00026	0.015	B3GAT3	beta-1,3-glucuronyltransferase 3
ENSBTAG00000009851	XLOC_000585	0.66	4.74	0.00026	0.015	ROBO1	roundabout guidance receptor 1
ENSBTAG00000010982	XLOC_021594	-0.39	6.28	0.00027	0.015	UBE2B	ubiquitin conjugating enzyme E2B
ENSBTAG00000000286	XLOC_019867	0.54	4.48	0.00027	0.015	PFKM	phosphofructokinase, muscle
ENSBTAG00000011258	XLOC_024531	-0.5	4.82	0.00027	0.015	ACOT9	acyl-CoA thioesterase 9
ENSBTAG00000016508	XLOC_019257	-0.39	8.35	0.00027	0.015	CTDSP2	CTD small phosphatase 2
ENSBTAG00000009960	XLOC_013219	-0.5	6.61	0.00028	0.015	FLOT1	flotillin 1
ENSBTAG00000014614	XLOC_015199	-0.99	8.99	0.00028	0.015	ACTA2	actin, alpha 2, smooth muscle, aorta
ENSBTAG00000014377	XLOC_009119	0.34	7.67	0.00028	0.015	CHD3	chromodomain helicase DNA binding protein 3
ENSBTAG00000017279	XLOC_013918	-0.43	6.49	0.00029	0.016	VAPA	VAMP associated protein A
ENSBTAG00000021862	XLOC_017620	0.46	2.93	0.00029	0.016	SLC27A3	solute carrier family 27 (fatty acid transporter), member 3
ENSBTAG00000003512	XLOC_004008	-1.12	1.83	0.0003	0.016	MYH7B	myosin, heavy chain 7B, cardiac muscle, beta
ENSBTAG00000010774	XLOC_001267	1.11	4.12	0.0003	0.016	NUSAP1	nucleolar and spindle associated protein 1
ENSBTAG00000025101	XLOC_009783	-1.89	0.07	0.0003	0.016	ASGR2	asialoglycoprotein receptor 2
ENSBTAG00000020512	XLOC_024960	2.1	2.06	0.0003	0.016	GJB1	gap junction protein beta 1
ENSBTAG00000006712	XLOC_023312	-0.2	7.17	0.00031	0.017	KIAA0368	KIAA0368 ortholog
ENSBTAG00000032660	XLOC_020903	-0.47	4.19	0.00032	0.017	CHIC2	cysteine rich hydrophobic domain 2
ENSBTAG00000008186	XLOC_021382	-0.49	5.24	0.00032	0.017	UBXN6	UBX domain protein 6
ENSBTAG00000046848	XLOC_015021	-1.91	0.79	0.00032	0.017	LOXL4	lysyl oxidase like 4
ENSBTAG00000007244	XLOC_015910	0.72	6.94	0.00033	0.017	NID1	nidogen 1
ENSBTAG00000004971	XLOC_000163	-0.61	5.32	0.00033	0.017	GRAMD1C	GRAM domain containing 1C
ENSBTAG00000004885	XLOC_017494	0.58	7.42	0.00033	0.017	DDR2	discoidin domain receptor tyrosine kinase 2
ENSBTAG00000012082	XLOC_014263	-1.61	4.2	0.00034	0.018	TNFRSF12A	tumor necrosis factor receptor superfamily member 12A
ENSBTAG00000022825	XLOC_014901	-0.6	4.15	0.00034	0.018	BRI3	brain protein I3
ENSBTAG00000018880	XLOC_009741	1.14	0.86	0.00034	0.018	TRPV1	transient receptor potential cation channel, subfamily V, member 1
ENSBTAG00000007492	XLOC_002639	-0.91	3.58	0.00034	0.018	ADAMTSL2	ADAMTS like 2
ENSBTAG00000000345	XLOC_014491	-0.61	1.74	0.00035	0.018	CLDN15	claudin 15
ENSBTAG00000008499	XLOC_019850	1.26	3.92	0.00035	0.018	TROAP	trophinin associated protein
ENSBTAG00000006035	XLOC_009243	1.28	2.36	0.00035	0.018	PPP1R1B	protein phosphatase 1 regulatory inhibitor subunit 1B
ENSBTAG00000014051	XLOC_004770	0.84	2.96	0.00036	0.018	ANGPT1	angiopoietin 1
ENSBTAG00000016873	XLOC_004472	-0.32	5.44	0.00036	0.018	OSER1	oxidative stress responsive serine-rich 1
ENSBTAG00000021008	XLOC_001180	-0.57	5.32	0.00036	0.018	ZNF219	zinc finger protein 219
ENSBTAG00000033441	XLOC_008388	1.13	3.56	0.00037	0.018	SHCBP1	SHC SH2-domain binding protein 1
ENSBTAG00000015839	XLOC_012669	-0.4	7.66	0.00037	0.019	MAP4	microtubule associated protein 4
ENSBTAG00000008832	XLOC_008975	-2.11	0.16	0.00037	0.019	CCL1	chemokine (C-C motif) ligand 1
ENSBTAG00000006526	XLOC_004408	-0.41	5.59	0.00038	0.019	BCL2L1	BCL2 like 1
ENSBTAG00000005596	XLOC_010539	-1.23	4.91	0.00038	0.019	IGFBP2	insulin like growth factor binding protein 2
ENSBTAG00000009680	XLOC_011871	-0.39	5.86	0.00038	0.019	FAM177A1	family with sequence similarity 177 member A1
ENSBTAG00000020243	XLOC_023308	1.03	5.77	0.00039	0.019	SVEP1	sushi, von Willebrand factor type A, EGF and pentraxin domain containing 1
ENSBTAG00000018991	XLOC_002714	-0.54	2.1	0.0004	0.02	TSGA10	testis specific 10
ENSBTAG00000017566	XLOC_017648	-0.86	5.53	0.00041	0.02	TUFT1	tuftelin 1
ENSBTAG00000046862	XLOC_010641	-0.58	4.94	0.00041	0.02	MARCKSL1	MARCKS-like 1
ENSBTAG00000002078	XLOC_018008	0.27	6.95	0.00041	0.02	KDM4A	lysine (K)-specific demethylase 4A
ENSBTAG00000020316	XLOC_009608	-0.32	6.48	0.00041	0.02	AP2B1	adaptor related protein complex 2, beta 1 subunit
ENSBTAG00000031598	XLOC_014436	-0.36	6.76	0.00042	0.02	GBAS	glioblastoma amplified sequence
ENSBTAG00000032613	XLOC_001826	0.81	3.35	0.00042	0.02	SCG5	secretogranin V
ENSBTAG00000010347	XLOC_023939	-0.56	8.93	0.00042	0.02	EZR	ezrin
ENSBTAG00000047739	XLOC_003473	-0.51	7.75	0.00042	0.02	TSC22D1	TSC22 domain family member 1
ENSBTAG00000046664	XLOC_003473	-0.51	7.75	0.00042	0.02	NA	NA
ENSBTAG00000019099	XLOC_022773	-0.3	7.32	0.00042	0.02	SLC25A37	solute carrier family 25 (mitochondrial iron transporter), member 37
XLOC_009016	XLOC_009016	-0.51	1.95	0.00042	0.02	NA	NA
ENSBTAG00000022044	XLOC_007508	-0.55	6.51	0.00043	0.02	RAB35	RAB35, member RAS oncogene family
ENSBTAG00000018802	XLOC_009908	-0.33	7.21	0.00043	0.02	UBE2Z	ubiquitin conjugating enzyme E2Z
ENSBTAG00000013956	XLOC_019593	-0.41	6.2	0.00043	0.021	BCL2L13	BCL2 like 13
ENSBTAG00000017945	XLOC_025170	-0.26	5.23	0.00044	0.021	TCEANC	transcription elongation factor A (SII) N-terminal and central domain containing
ENSBTAG00000010923	XLOC_025170	-0.26	5.23	0.00044	0.021	RAB9A	RAB9A, member RAS oncogene family
ENSBTAG00000004751	XLOC_007987	0.62	1.21	0.00044	0.021	SPTBN4	spectrin beta, non-erythrocytic 4
ENSBTAG00000031212	XLOC_018534	4.27	0.91	0.00044	0.021	NA	NA
ENSBTAG00000008964	XLOC_003802	-0.51	4.5	0.00044	0.021	DTD1	D-tyrosyl-tRNA deacylase 1
ENSBTAG00000014435	XLOC_013603	0.72	3.65	0.00044	0.021	TCF19	transcription factor 19
ENSBTAG00000004966	XLOC_006754	-0.25	7.35	0.00045	0.021	KIF1B	kinesin family member 1B
ENSBTAG00000003580	XLOC_015288	0.69	1.86	0.00045	0.021	PSD	pleckstrin and Sec7 domain containing
ENSBTAG00000013901	XLOC_005106	-0.26	6.58	0.00045	0.021	PTDSS1	phosphatidylserine synthase 1
ENSBTAG00000006606	XLOC_009034	0.43	7.36	0.00045	0.021	FAM101B	family with sequence similarity 101 member B
XLOC_004123	XLOC_004123	-2.38	-1.09	0.00046	0.021	NA	NA
ENSBTAG00000046054	XLOC_003001	-0.74	6.97	0.00046	0.021	RHOB	ras homolog family member B
ENSBTAG00000016033	XLOC_010836	0.58	3.1	0.00047	0.021	HOXD9	homeobox D9
XLOC_006620	XLOC_006620	2.36	-0.01	0.00047	0.021	NA	NA
ENSBTAG00000046526	XLOC_023219	-0.33	5.62	0.00047	0.021	ISCA1	iron-sulfur cluster assembly 1
ENSBTAG00000008361	XLOC_018651	-0.52	5.19	0.00047	0.021	PON2	paraoxonase 2
ENSBTAG00000011424	XLOC_023086	-0.88	7.21	0.00048	0.022	TPM2	tropomyosin 2 (beta)
ENSBTAG00000005525	XLOC_003047	0.79	3.39	0.00048	0.022	LHX6	LIM homeobox 6
ENSBTAG00000006777	XLOC_009664	-0.65	1.74	0.00048	0.022	TLCD1	TLC domain containing 1
ENSBTAG00000012584	XLOC_018077	-1.24	1.56	0.00048	0.022	GJB3	gap junction protein beta 3
ENSBTAG00000019262	XLOC_009954	1.22	6.14	0.00048	0.022	TOP2A	topoisomerase (DNA) II alpha
ENSBTAG00000024520	XLOC_006409	-0.31	4.34	0.00049	0.022	C16H1orf174	chromosome 16 open reading frame, human C1orf174
ENSBTAG00000007058	XLOC_016662	-0.58	4.47	0.00049	0.022	ATG2A	autophagy related 2A
ENSBTAG00000001626	XLOC_018037	0.74	6.38	0.00049	0.022	CTPS1	CTP synthase 1
ENSBTAG00000019303	XLOC_014930	-0.45	4.88	0.00049	0.022	MAFK	v-maf avian musculoaponeurotic fibrosarcoma oncogene homolog K
ENSBTAG00000046407	XLOC_025069	1.88	-0.79	0.0005	0.022	NYX	nyctalopin
ENSBTAG00000002580	XLOC_008143	-0.83	6.04	0.0005	0.022	MYH14	myosin, heavy chain 14, non-muscle
ENSBTAG00000004286	XLOC_007278	0.59	4.2	0.0005	0.022	CDC45	cell division cycle 45
ENSBTAG00000016240	XLOC_009449	-0.74	4.84	0.0005	0.022	RNF157	ring finger protein 157
ENSBTAG00000005354	XLOC_017424	-0.31	7.33	0.0005	0.022	LRRFIP1	leucine rich repeat (in FLII) interacting protein 1
ENSBTAG00000015329	XLOC_016965	-0.59	5.42	0.0005	0.022	FAM63A	family with sequence similarity 63 member A
ENSBTAG00000011969	XLOC_014479	-0.53	8.08	0.0005	0.022	HSPB1	heat shock protein family B (small) member 1
ENSBTAG00000033089	XLOC_004233	-0.51	3.33	0.0005	0.022	HACD1	3-hydroxyacyl-CoA dehydratase 1
ENSBTAG00000005786	XLOC_012333	-0.58	5.81	0.00051	0.022	ATXN3	ataxin 3
ENSBTAG00000000752	XLOC_000611	1.25	2.03	0.00051	0.022	SGOL1	shugoshin-like 1 (S. pombe)
ENSBTAG00000004041	XLOC_003661	-0.25	7.88	0.00051	0.022	ANKRD10	ankyrin repeat domain 10
ENSBTAG00000031217	XLOC_019963	1.09	-1.02	0.00051	0.022	MYL6B	myosin light chain 6B
ENSBTAG00000013792	XLOC_010179	-0.6	4.75	0.00052	0.022	UBALD2	UBA-like domain containing 2
ENSBTAG00000009897	XLOC_010829	-0.33	6.84	0.00052	0.022	AGPS	alkylglycerone phosphate synthase
ENSBTAG00000010739	XLOC_015269	-0.34	4.02	0.00052	0.022	BLOC1S2	biogenesis of lysosomal organelles complex 1 subunit 2
ENSBTAG00000037902	XLOC_010640	-0.67	2.14	0.00053	0.022	FAM229A	family with sequence similarity 229 member A
ENSBTAG00000031347	XLOC_002956	-0.33	8.82	0.00053	0.022	SPDYA	speedy/RINGO cell cycle regulator family member A
ENSBTAG00000012447	XLOC_002956	-0.33	8.82	0.00053	0.022	PPP1CB	protein phosphatase 1, catalytic subunit, beta isozyme
ENSBTAG00000018254	XLOC_020153	-0.27	5.56	0.00053	0.022	CDKN1B	cyclin-dependent kinase inhibitor 1B (p27, Kip1)
ENSBTAG00000008893	XLOC_012798	-0.64	4.8	0.00053	0.022	ANO10	anoctamin 10
ENSBTAG00000011684	XLOC_015636	-0.81	5.91	0.00054	0.022	RAB11FIP1	RAB11 family interacting protein 1 (class I)
ENSBTAG00000007705	XLOC_014096	0.75	6.11	0.00054	0.022	COLEC12	collectin subfamily member 12
ENSBTAG00000018073	XLOC_019668	-0.6	6.03	0.00054	0.022	TSPO	translocator protein
ENSBTAG00000023997	XLOC_002894	-0.48	6.19	0.00055	0.023	VAMP8	vesicle associated membrane protein 8
ENSBTAG00000010798	XLOC_022324	0.58	0.46	0.00056	0.023	SLC23A1	solute carrier family 23 (ascorbic acid transporter), member 1
ENSBTAG00000046594	XLOC_023168	1.24	1.14	0.00056	0.023	NA	Uncharacterized protein
ENSBTAG00000021193	XLOC_023920	0.84	1.84	0.00057	0.023	FBXO5	F-box protein 5
ENSBTAG00000001535	XLOC_000263	-1.43	3.12	0.00057	0.023	LIPH	lipase, member H
ENSBTAG00000019812	XLOC_009402	-0.23	6.67	0.00058	0.024	FAM195B	family with sequence similarity 195 member B
ENSBTAG00000006989	XLOC_002736	-0.45	5.4	0.00058	0.024	SEMA4F	ssemaphorin 4F
ENSBTAG00000030977	XLOC_009154	-0.35	6.08	0.00058	0.024	ULK2	unc-51 like autophagy activating kinase 2
ENSBTAG00000003579	XLOC_015279	-0.55	4.64	0.00058	0.024	FBXW4	F-box and WD repeat domain containing 4
ENSBTAG00000040131	XLOC_017028	-0.24	6.96	0.00058	0.024	CD58	CD58 molecule
ENSBTAG00000021945	XLOC_001897	0.56	6.81	0.00059	0.024	NID2	nidogen 2
ENSBTAG00000012991	XLOC_023066	-0.73	5.2	0.00059	0.024	PRUNE2	prune homolog 2 (Drosophila)
ENSBTAG00000011905	XLOC_005312	-0.49	4.55	0.00059	0.024	RRAS2	related RAS viral (r-ras) oncogene homolog 2
ENSBTAG00000018808	XLOC_009814	1.2	3.67	0.00059	0.024	SLC25A35	solute carrier family 25 member 35
ENSBTAG00000033449	XLOC_018706	-0.55	3.24	0.00059	0.024	SLC25A40	solute carrier family 25 member 40
ENSBTAG00000012782	XLOC_019842	1.44	-0.35	0.0006	0.024	AQP6	aquaporin 6
ENSBTAG00000000874	XLOC_021804	-0.47	7.42	0.0006	0.024	CAST	calpastatin
XLOC_018096	XLOC_018096	-1.63	-0.86	0.0006	0.024	NA	NA
ENSBTAG00000020060	XLOC_016989	-0.56	10.5	0.0006	0.024	TXNIP	thioredoxin interacting protein
ENSBTAG00000014011	XLOC_001947	-0.97	0.63	0.0006	0.024	TMOD2	tropomodulin 2
ENSBTAG00000010345	XLOC_024090	0.7	2.97	0.00061	0.024	XPNPEP2	X-prolyl aminopeptidase (aminopeptidase P) 2, membrane-bound
ENSBTAG00000000570	XLOC_015739	-1.64	3.55	0.00061	0.024	RET	ret proto-oncogene
ENSBTAG00000013721	XLOC_024881	0.41	5.71	0.00061	0.024	PSMD10	proteasome 26S subunit, non-ATPase 10
ENSBTAG00000033221	XLOC_011569	-0.63	9.29	0.00062	0.024	CCDC152	coiled-coil domain containing 152
ENSBTAG00000009983	XLOC_001093	1.13	4.18	0.00062	0.024	KIF23	kinesin family member 23
ENSBTAG00000027327	XLOC_004518	1.84	-0.99	0.00062	0.024	OCSTAMP	osteoclast stimulatory transmembrane protein
ENSBTAG00000027446	XLOC_004229	-0.39	6.04	0.00062	0.024	RSU1	Ras suppressor protein 1
ENSBTAG00000017244	XLOC_003767	-0.22	5.11	0.00062	0.024	PRPF18	pre-mRNA processing factor 18
ENSBTAG00000002125	XLOC_013923	-0.28	7.33	0.00062	0.024	GNAL	guanine nucleotide binding protein (G protein), alpha activating activity polypeptide, olfactory type
ENSBTAG00000016795	XLOC_020611	-0.32	5.98	0.00063	0.024	RUFY3	RUN and FYVE domain containing 3
ENSBTAG00000011185	XLOC_011720	-0.42	3.68	0.00063	0.024	TTC23	tetratricopeptide repeat domain 23
ENSBTAG00000011902	XLOC_020248	-0.31	4.89	0.00063	0.024	WASH1	WAS protein family homolog 1
ENSBTAG00000039995	XLOC_006266	0.93	7.48	0.00063	0.024	NA	complement factor H precursor
ENSBTAG00000006353	XLOC_007846	0.3	5.02	0.00063	0.024	TXNL4B	thioredoxin like 4B
ENSBTAG00000008122	XLOC_017167	-0.53	5.62	0.00064	0.024	GNG5	guanine nucleotide binding protein (G protein), gamma 5
ENSBTAG00000003671	XLOC_021587	-1.07	1.66	0.00064	0.024	SOWAHA	sosondowah ankyrin repeat domain family member A
ENSBTAG00000026971	XLOC_016667	1.24	2.94	0.00064	0.024	CDCA5	cell division cycle associated 5
ENSBTAG00000014970	XLOC_017071	-0.43	4.99	0.00064	0.024	LAMTOR5	late endosomal/lysosomal adaptor, MAPK and MTOR activator 5
XLOC_021960	XLOC_021960	-1.43	0.97	0.00065	0.024	NA	NA
ENSBTAG00000002756	XLOC_022781	1.12	2.43	0.00065	0.024	NA	Uncharacterized protein
ENSBTAG00000021874	XLOC_006955	1.03	2.9	0.00065	0.024	KIF14	kinesin family member 14
ENSBTAG00000010242	XLOC_003439	-0.5	8.27	0.00066	0.024	LAMP1	lysosomal associated membrane protein 1
ENSBTAG00000045309	XLOC_019689	-0.7	0.1	0.00066	0.024	MIR2443	microRNA 2443
XLOC_018707	XLOC_018707	-0.84	2.46	0.00066	0.024	NA	NA
ENSBTAG00000008634	XLOC_009459	-0.45	6.33	0.00067	0.025	WBP2	WW domain binding protein 2
ENSBTAG00000013556	XLOC_009459	-0.45	6.33	0.00067	0.025	UNC13D	unc-13 homolog D (C. elegans)
ENSBTAG00000021024	XLOC_018052	-0.26	9.29	0.00067	0.025	MACF1	microtubule-actin crosslinking factor 1
ENSBTAG00000044292	XLOC_018052	-0.26	9.29	0.00067	0.025	MIR2416	microRNA 2416
ENSBTAG00000047685	XLOC_018052	-0.26	9.29	0.00067	0.025	NA	Uncharacterized protein
ENSBTAG00000018164	XLOC_002419	-1.27	2.67	0.00067	0.025	FNDC4	fibronectin type III domain containing 4
ENSBTAG00000020895	XLOC_015251	-1.69	3.63	0.00067	0.025	NA	NA
ENSBTAG00000010846	XLOC_002160	-0.42	6.77	0.00067	0.025	CNNM3	cyclin and CBS domain divalent metal cation transport mediator 3
ENSBTAG00000015743	XLOC_013758	-0.82	1.05	0.00068	0.025	GMPR	guanosine monophosphate reductase
ENSBTAG00000003319	XLOC_004162	0.65	2.66	0.00068	0.025	FLRT3	fibronectin leucine rich transmembrane protein 3
ENSBTAG00000002813	XLOC_007336	-0.37	6.5	0.00068	0.025	GAB1	GRB2 associated binding protein 1
ENSBTAG00000005524	XLOC_018248	-0.32	6.83	0.00068	0.025	HBP1	HMG-box transcription factor 1
ENSBTAG00000039819	XLOC_009035	-0.48	4.72	0.00068	0.025	RPH3AL	rabphilin 3A-like (without C2 domains)
ENSBTAG00000014719	XLOC_022723	-0.28	4.48	0.00068	0.025	TMOD1	tropomodulin 1
ENSBTAG00000040070	XLOC_016247	1.33	5.36	0.00068	0.025	SCGB1D	secretoglobin, family 1D, member 2
ENSBTAG00000027711	XLOC_008562	-0.52	1.77	0.00069	0.025	YIF1B	Yip1 interacting factor homolog B, membrane trafficking protein
ENSBTAG00000009839	XLOC_018536	-0.32	6.14	0.0007	0.025	GSTK1	glutathione S-transferase kappa 1
ENSBTAG00000011971	XLOC_010504	0.67	6.99	0.00072	0.026	NRP2	neuropilin 2
ENSBTAG00000021096	XLOC_003906	0.37	3.83	0.00072	0.026	NA	NA
ENSBTAG00000016849	XLOC_004078	-1.36	0.9	0.00072	0.026	PABPC1L	poly(A) binding protein, cytoplasmic 1-like
ENSBTAG00000016140	XLOC_005887	-1.06	5.04	0.00074	0.026	PPFIBP2	PTPRF interacting protein, binding protein 2 (liprin beta 2)
ENSBTAG00000005010	XLOC_022193	1.19	1.85	0.00074	0.026	MXD3	MAX dimerization protein 3
ENSBTAG00000002393	XLOC_013079	-0.23	7.16	0.00074	0.026	C23H6orf89	chromosome 23 open reading frame, human C6orf89
ENSBTAG00000012861	XLOC_024970	1.31	3.24	0.00075	0.026	KIF4A	kinesin family member 4A
ENSBTAG00000020050	XLOC_007167	0.51	9.35	0.00075	0.026	MLEC	malectin
ENSBTAG00000007483	XLOC_007167	0.51	9.35	0.00075	0.026	UNC119B	unc-119 lipid binding chaperone B
ENSBTAG00000021282	XLOC_018648	0.65	4.11	0.00075	0.026	SGCE	sarcoglycan epsilon
ENSBTAG00000004098	XLOC_023616	0.42	4.61	0.00075	0.026	ARMT1	acidic residue methyltransferase 1
ENSBTAG00000008723	XLOC_014175	1.05	5.83	0.00075	0.026	CCBE1	collagen and calcium binding EGF domains 1
ENSBTAG00000019883	XLOC_008494	-0.23	7.75	0.00077	0.027	IST1	increased sodium tolerance 1 homolog (yeast)
ENSBTAG00000018016	XLOC_014764	-1.36	6.53	0.00077	0.027	NUPR1	nuclear protein 1, transcriptional regulator
ENSBTAG00000020100	XLOC_001827	1.18	4.42	0.00077	0.027	ARHGAP11A	Rho GTPase activating protein 11A
ENSBTAG00000000793	XLOC_006512	-0.94	5.57	0.00078	0.027	LAMC2	laminin subunit gamma 2
ENSBTAG00000015195	XLOC_013879	-0.65	6.62	0.00079	0.027	NPC1	Niemann-Pick disease, type C1
ENSBTAG00000001631	XLOC_013045	0.97	4.57	0.00079	0.027	KIFC1	kinesin family member C1
ENSBTAG00000012421	XLOC_007628	-0.58	2.24	0.00079	0.027	NA	Transport and Golgi organization protein 2 homolog
ENSBTAG00000005909	XLOC_017897	-0.47	7.31	0.0008	0.027	LEPROT	leptin receptor overlapping transcript
ENSBTAG00000005795	XLOC_015375	-0.28	6.15	0.0008	0.028	DHX32	DEAH-box helicase 32 (putative)
ENSBTAG00000016164	XLOC_023673	-0.26	5.8	0.00081	0.028	LMBRD1	LMBR1 domain containing 1
XLOC_008676	XLOC_008676	-0.62	2.16	0.00081	0.028	NA	NA
ENSBTAG00000002531	XLOC_007316	-0.3	5.37	0.00081	0.028	ARHGAP10	Rho GTPase activating protein 10
ENSBTAG00000019743	XLOC_014213	1.11	2.88	0.00081	0.028	CHTF18	chromosome transmission fidelity factor 18
XLOC_014109	XLOC_014109	-0.36	2.1	0.00082	0.028	NA	NA
ENSBTAG00000031752	XLOC_009795	-0.39	5.16	0.00082	0.028	TMEM256	transmembrane protein 256
ENSBTAG00000004856	XLOC_021104	-0.44	7.21	0.00082	0.028	RNF130	ring finger protein 130
ENSBTAG00000020652	XLOC_011133	-0.53	0.91	0.00082	0.028	TSSK3	testis-specific serine kinase 3
ENSBTAG00000006369	XLOC_020109	-0.3	6.74	0.00083	0.028	MRPS35	mitochondrial ribosomal protein S35
ENSBTAG00000022083	XLOC_020109	-0.3	6.74	0.00083	0.028	REP15	RAB15 effector protein
ENSBTAG00000004283	XLOC_020109	-0.3	6.74	0.00083	0.028	PPFIBP1	PTPRF interacting protein, binding protein 1 (liprin beta 1)
ENSBTAG00000013669	XLOC_014779	1.06	3.64	0.00083	0.028	KIF22	kinesin family member 22
ENSBTAG00000014930	XLOC_003967	-1.31	0.53	0.00083	0.028	MYLK2	myosin light chain kinase 2
ENSBTAG00000018062	XLOC_011129	-0.38	6.44	0.00083	0.028	KIAA1522	KIAA1522 ortholog
XLOC_012668	XLOC_012668	0.99	1.2	0.00083	0.028	NA	NA
ENSBTAG00000016933	XLOC_021956	-0.55	6.6	0.00083	0.028	IL27RA	interleukin 27 receptor subunit alpha
ENSBTAG00000008079	XLOC_004592	-0.27	6.59	0.00084	0.028	NRBP2	nuclear receptor binding protein 2
ENSBTAG00000000243	XLOC_023578	-0.68	4.65	0.00084	0.028	HEBP2	heme binding protein 2
ENSBTAG00000035265	XLOC_007289	-0.37	4.91	0.00084	0.028	TMEM192	transmembrane protein 192
ENSBTAG00000003793	XLOC_015534	-0.3	5.84	0.00085	0.028	NGLY1	N-glycanase 1
ENSBTAG00000012746	XLOC_013114	-0.32	6.75	0.00085	0.028	KLHDC3	kelch domain containing 3
ENSBTAG00000007860	XLOC_006945	1.2	3.79	0.00085	0.028	ASPM	abnormal spindle microtubule assembly
ENSBTAG00000004943	XLOC_020384	0.71	3.99	0.00085	0.028	CCNA2	cyclin A2
ENSBTAG00000018053	XLOC_004380	-0.31	6.86	0.00085	0.028	RAB22A	RAB22A, member RAS oncogene family
ENSBTAG00000031715	XLOC_004335	-0.34	6.34	0.00086	0.028	LOC104968571	protein-L-isoaspartate O-methyltransferase domain-containing protein 2
XLOC_019685	XLOC_019685	-0.66	5.95	0.00086	0.028	NA	NA
ENSBTAG00000006064	XLOC_021239	-1.62	1.87	0.00086	0.028	C7H19orf57	chromosome 7 open reading frame, human C19orf57
ENSBTAG00000001938	XLOC_023264	1.07	3.47	0.00086	0.028	CKS2	CDC28 protein kinase regulatory subunit 2
ENSBTAG00000020133	XLOC_022762	-0.23	5.12	0.00086	0.028	PPP3CC	protein phosphatase 3, catalytic subunit, gamma isozyme
ENSBTAG00000000536	XLOC_022537	-0.28	5.75	0.00087	0.028	ZNF395	zinc finger protein 395
ENSBTAG00000001343	XLOC_017195	1.55	2.71	0.00088	0.028	LOC527397	DEP domain-containing protein 1A
ENSBTAG00000008294	XLOC_010221	-0.7	5.08	0.00088	0.028	KCNJ2	potassium channel, inwardly rectifying subfamily J, member 2
ENSBTAG00000006194	XLOC_016684	-1.51	0.13	0.00089	0.028	FOSL1	FOS like antigen 1
ENSBTAG00000003746	XLOC_017950	0.27	8.33	0.00089	0.029	SCP2	sterol carrier protein 2
ENSBTAG00000011836	XLOC_023246	1.59	1.85	0.0009	0.029	OMD	osteomodulin
ENSBTAG00000013369	XLOC_004843	0.78	6.62	0.0009	0.029	COL14A1	collagen type XIV alpha 1
ENSBTAG00000015354	XLOC_024659	-0.34	6.13	0.00091	0.029	ZDHHC9	zinc finger, DHHC-type containing 9
XLOC_002660	XLOC_002660	-0.9	3.14	0.00092	0.029	NA	NA
ENSBTAG00000025755	XLOC_001670	-1.88	-0.65	0.00092	0.029	RNF212B	ring finger protein 212B
XLOC_018911	XLOC_018911	-0.72	1.46	0.00092	0.029	NA	NA
ENSBTAG00000040088	XLOC_020450	0.69	3.16	0.00093	0.029	SLC9B2	solute carrier family 9, subfamily B (NHA2, cation proton antiporter 2), member 2
ENSBTAG00000007424	XLOC_007559	-1.59	2.06	0.00093	0.029	LIF	leukemia inhibitory factor
ENSBTAG00000012508	XLOC_007674	-0.99	2.69	0.00093	0.029	OSGIN1	oxidative stress induced growth inhibitor 1
ENSBTAG00000015085	XLOC_002663	-0.43	3.17	0.00094	0.029	CLIC3	chloride intracellular channel 3
ENSBTAG00000033690	XLOC_011047	0.85	1.88	0.00095	0.03	BARD1	BRCA1 associated RING domain 1
ENSBTAG00000020750	XLOC_024154	0.96	1.1	0.00095	0.03	AFF2	AF4/FMR2 family member 2
ENSBTAG00000009580	XLOC_011185	-0.5	7.07	0.00095	0.03	SH3BGRL3	SH3 domain binding glutamate-rich protein like 3
ENSBTAG00000012646	XLOC_000148	-0.43	3.62	0.00096	0.03	PLCXD2	phosphatidylinositol-specific phospholipase C, X domain containing 2
ENSBTAG00000047807	XLOC_002658	1.3	5.01	0.00096	0.03	SAPCD2	suppressor APC domain containing 2
XLOC_014387	XLOC_014387	0.85	0.01	0.00097	0.03	NA	NA
ENSBTAG00000001332	XLOC_009701	-0.48	7.59	0.00098	0.03	MYO1C	myosin IC
ENSBTAG00000007111	XLOC_010429	-0.48	6.57	0.00098	0.03	STEAP3	STEAP3 metalloreductase
ENSBTAG00000021435	XLOC_019613	-0.82	3.22	0.00098	0.03	MAFF	v-maf avian musculoaponeurotic fibrosarcoma oncogene homolog F
ENSBTAG00000045967	XLOC_017603	-0.37	4.22	0.00098	0.03	LENEP	lens epithelial protein
ENSBTAG00000000186	XLOC_017603	-0.37	4.22	0.00098	0.03	FLAD1	flavin adenine dinucleotide synthetase 1
ENSBTAG00000003330	XLOC_016645	-0.3	7.61	0.00099	0.03	ATL3	atlastin GTPase 3
ENSBTAG00000004280	XLOC_024486	0.85	4.67	0.00099	0.03	SRPX	sushi-repeat containing protein, X-linked
ENSBTAG00000047930	XLOC_015684	-0.41	2.74	0.00099	0.03	UBE2E2	ubiquitin conjugating enzyme E2E 2
ENSBTAG00000003314	XLOC_003315	0.67	2.98	0.001	0.03	SKA3	spindle and kinetochore associated complex subunit 3
ENSBTAG00000014932	XLOC_024589	0.73	5.17	0.001	0.03	ARSE	arylsulfatase E (chondrodysplasia punctata 1)
ENSBTAG00000018123	XLOC_012329	0.5	6.98	0.001	0.031	FBLN5	fibulin 5
ENSBTAG00000002411	XLOC_005667	-0.3	8.15	0.001	0.031	CTNND1	catenin delta 1
ENSBTAG00000018837	XLOC_009492	0.41	6.04	0.001	0.031	SLC39A11	solute carrier family 39 member 11
ENSBTAG00000044038	XLOC_010182	-0.28	5.07	0.001	0.031	TEN1	TEN1 CST complex subunit
ENSBTAG00000010509	XLOC_010182	-0.28	5.07	0.001	0.031	CDK3	cyclin-dependent kinase 3
ENSBTAG00000007415	XLOC_001134	-1.95	5.84	0.001	0.031	SLC7A8	solute carrier family 7 (amino acid transporter light chain, L system), member 8
ENSBTAG00000040490	XLOC_003707	-0.49	6.45	0.001	0.031	CCDC3	coiled-coil domain containing 3
ENSBTAG00000003069	XLOC_011196	-0.99	5.53	0.001	0.031	MAN1C1	mannosidase alpha class 1C member 1
ENSBTAG00000020964	XLOC_017748	-0.27	5.21	0.001	0.031	STRIP1	striatin interacting protein 1
ENSBTAG00000044106	XLOC_004949	-0.76	4.69	0.001	0.031	SPIDR	scaffolding protein involved in DNA repair
ENSBTAG00000033529	XLOC_005795	0.98	-0.8	0.001	0.031	SCN2B	sodium channel, voltage gated, type II beta subunit
ENSBTAG00000037457	XLOC_014159	-0.26	6.3	0.0011	0.031	MBD2	methyl-CpG binding domain protein 2
ENSBTAG00000040567	XLOC_005175	2.08	-0.89	0.0011	0.032	MMP27	matrix metallopeptidase 27
ENSBTAG00000018248	XLOC_012735	-1.15	6.23	0.0011	0.032	MGLL	monoglyceride lipase
ENSBTAG00000039529	XLOC_017989	-0.58	3.02	0.0011	0.032	BTBD19	BTB (POZ) domain containing 19
ENSBTAG00000013834	XLOC_021347	-0.47	4.33	0.0011	0.032	NA	Uncharacterized protein
ENSBTAG00000023002	XLOC_004471	-0.82	3.06	0.0011	0.032	JPH2	junctophilin 2
ENSBTAG00000005144	XLOC_016757	-0.69	5.27	0.0011	0.032	PNPLA2	patatin like phospholipase domain containing 2
ENSBTAG00000015428	XLOC_008332	-0.59	5.69	0.0011	0.032	TMEM170A	transmembrane protein 170A
ENSBTAG00000018590	XLOC_002776	-0.38	5.78	0.0011	0.032	STRN	striatin
XLOC_011358	XLOC_011358	0.99	2.09	0.0011	0.032	NA	NA
ENSBTAG00000000977	XLOC_005778	-0.53	6.87	0.0011	0.032	CADM1	cell adhesion molecule 1
ENSBTAG00000011527	XLOC_009471	0.64	3.87	0.0011	0.032	NT5C	5', 3'-nucleotidase, cytosolic
ENSBTAG00000014336	XLOC_015059	-0.35	6.01	0.0011	0.032	WBP1L	WW domain binding protein 1-like
ENSBTAG00000008573	XLOC_007974	-0.72	6	0.0011	0.032	ZFP36	ZFP36 ring finger protein
ENSBTAG00000000828	XLOC_024894	1.19	5.67	0.0011	0.032	CAPN6	calpain 6
ENSBTAG00000024379	XLOC_018237	1.28	3.69	0.0011	0.032	LRRC17	leucine rich repeat containing 17
ENSBTAG00000009618	XLOC_006546	1.34	2.88	0.0011	0.032	NEK2	NIMA related kinase 2
ENSBTAG00000019432	XLOC_010094	-0.43	5.15	0.0011	0.032	LOC104968494	intercellular adhesion molecule 2
ENSBTAG00000011263	XLOC_004431	-0.37	6.16	0.0011	0.032	EIF6	eukaryotic translation initiation factor 6
XLOC_010835	XLOC_010835	0.56	3.5	0.0011	0.032	NA	NA
ENSBTAG00000009819	XLOC_018012	1.26	3.72	0.0011	0.033	CDC20	cell division cycle 20
ENSBTAG00000006839	XLOC_008735	-0.44	3.68	0.0011	0.033	NA	NA
ENSBTAG00000007116	XLOC_022468	-0.47	7.14	0.0011	0.033	ARRDC3	arrestin domain containing 3
ENSBTAG00000000524	XLOC_000970	-0.9	7.32	0.0012	0.033	CSTB	cystatin B (stefin B)
ENSBTAG00000018189	XLOC_000970	-0.9	7.32	0.0012	0.033	CSTB	cystatin B (stefin B)
ENSBTAG00000019404	XLOC_000546	-0.39	4.64	0.0012	0.033	IL10RB	interleukin 10 receptor subunit beta
ENSBTAG00000031340	XLOC_012692	-0.53	0.99	0.0012	0.033	SLC6A20	solute carrier family 6 (proline IMINO transporter), member 20
ENSBTAG00000046174	XLOC_010230	-0.21	7.72	0.0012	0.033	GNA13	guanine nucleotide binding protein (G protein), alpha 13
ENSBTAG00000011115	XLOC_015200	-0.81	1.53	0.0012	0.033	CH25H	cholesterol 25-hydroxylase
XLOC_003377	XLOC_003377	0.72	2.92	0.0012	0.033	NA	NA
ENSBTAG00000009097	XLOC_011751	0.81	3.84	0.0012	0.033	FANCI	Fanconi anemia complementation group I
ENSBTAG00000014159	XLOC_002328	-0.31	5.42	0.0012	0.033	TTL	tubulin tyrosine ligase
ENSBTAG00000000177	XLOC_014212	2.03	2.34	0.0012	0.033	MSLN	mesothelin
ENSBTAG00000009048	XLOC_006830	-0.77	7.52	0.0012	0.034	EFHD2	EF-hand domain family member D2
ENSBTAG00000017812	XLOC_012684	-0.39	5.97	0.0012	0.034	ALS2CL	ALS2 C-terminal like
ENSBTAG00000012687	XLOC_022038	-0.4	6.97	0.0012	0.034	INSR	insulin receptor
ENSBTAG00000021595	XLOC_007446	-0.63	6.67	0.0012	0.034	HIP1R	huntingtin interacting protein 1 related
ENSBTAG00000020752	XLOC_022674	0.61	4.47	0.0012	0.034	CEP78	centrosomal protein 78kDa
ENSBTAG00000021199	XLOC_012088	-0.43	4.15	0.0012	0.034	APOPT1	apoptogenic 1, mitochondrial
ENSBTAG00000013100	XLOC_009659	1.2	3.44	0.0012	0.034	SPAG5	sperm associated antigen 5
ENSBTAG00000027654	XLOC_015494	-1.29	6.66	0.0012	0.034	EIF4EBP1	eukaryotic translation initiation factor 4E binding protein 1
ENSBTAG00000009451	XLOC_001501	0.48	4.77	0.0012	0.034	JDP2	Jun dimerization protein 2
ENSBTAG00000002981	XLOC_009761	1.21	1.69	0.0012	0.034	FAM64A	family with sequence similarity 64 member A
ENSBTAG00000016571	XLOC_014195	-0.34	5.91	0.0012	0.034	FAM234A	family with sequence similarity 234 member A
ENSBTAG00000011635	XLOC_007659	1.06	2.97	0.0012	0.034	CENPN	centromere protein N
ENSBTAG00000013143	XLOC_015496	-0.25	6.21	0.0012	0.034	BAG4	BCL2 associated athanogene 4
ENSBTAG00000008731	XLOC_015350	0.3	6.62	0.0012	0.034	PRDX3	peroxiredoxin 3
ENSBTAG00000005313	XLOC_000754	0.49	5.93	0.0012	0.034	EPHB3	EPH receptor B3
ENSBTAG00000000040	XLOC_009396	-0.32	6.15	0.0012	0.034	MAFG	v-maf avian musculoaponeurotic fibrosarcoma oncogene homolog G
ENSBTAG00000000039	XLOC_009396	-0.32	6.15	0.0012	0.034	SIRT7	sirtuin 7
ENSBTAG00000004256	XLOC_002487	0.34	6.24	0.0012	0.034	ODC1	ornithine decarboxylase 1
ENSBTAG00000012963	XLOC_012463	1.13	3.62	0.0012	0.034	VILL	villin-like
XLOC_012386	XLOC_012386	0.68	2.38	0.0012	0.034	NA	NA
ENSBTAG00000023177	XLOC_006625	0.93	6	0.0012	0.034	NA	Uncharacterized protein
ENSBTAG00000017545	XLOC_011496	-0.43	6.51	0.0012	0.034	FCHO2	FCH domain only 2
ENSBTAG00000020345	XLOC_017113	-0.55	7.38	0.0012	0.034	CNN3	calponin 3
ENSBTAG00000014326	XLOC_018059	1.2	3.08	0.0012	0.034	CDCA8	cell division cycle associated 8
ENSBTAG00000023831	XLOC_005537	0.4	2.48	0.0013	0.034	ELP4	elongator acetyltransferase complex subunit 4
ENSBTAG00000001886	XLOC_024697	0.44	4.97	0.0013	0.034	FAM122B	family with sequence similarity 122B
ENSBTAG00000012060	XLOC_014106	-0.36	6.78	0.0013	0.034	LPIN2	lipin 2
ENSBTAG00000005162	XLOC_000594	-1.19	3.5	0.0013	0.034	STX19	syntaxin 19
ENSBTAG00000010321	XLOC_021744	-0.26	5.13	0.0013	0.034	TTC1	tetratricopeptide repeat domain 1
ENSBTAG00000007958	XLOC_009955	-0.99	3.32	0.0013	0.034	TNS4	tensin 4
ENSBTAG00000020382	XLOC_003806	-0.68	6.94	0.0013	0.034	RIN2	Ras and Rab interactor 2
ENSBTAG00000047677	XLOC_009409	-0.55	10.86	0.0013	0.034	MIR3533	microRNA 3533
ENSBTAG00000006189	XLOC_009409	-0.55	10.86	0.0013	0.034	ACTG1	actin gamma 1
ENSBTAG00000021649	XLOC_016877	1.15	3.38	0.0013	0.034	NA	Uncharacterized protein
ENSBTAG00000006882	XLOC_016877	1.15	3.38	0.0013	0.034	IQGAP3	IQ motif containing GTPase activating protein 3
ENSBTAG00000003323	XLOC_023185	0.41	4.53	0.0013	0.034	NOL6	nucleolar protein 6
ENSBTAG00000001349	XLOC_009767	-0.26	7.43	0.0013	0.035	KIF1C	kinesin family member 1C
ENSBTAG00000002313	XLOC_019429	-0.58	7.63	0.0013	0.035	ITPR2	inositol 1,4,5-trisphosphate receptor, type 2
ENSBTAG00000018316	XLOC_009776	-0.42	4.4	0.0013	0.035	ZMYND15	zinc finger, MYND-type containing 15
ENSBTAG00000008464	XLOC_007099	-0.62	2.34	0.0013	0.035	ABCB9	ATP binding cassette subfamily B member 9
ENSBTAG00000011412	XLOC_018749	0.38	8	0.0013	0.035	LAMB1	laminin subunit beta 1
ENSBTAG00000016519	XLOC_013351	-0.51	4.17	0.0013	0.035	MBOAT1	membrane bound O-acyltransferase domain containing 1
ENSBTAG00000019634	XLOC_016402	0.43	4.16	0.0013	0.035	PIDD1	p53-induced death domain protein 1
ENSBTAG00000014966	XLOC_020359	-0.5	8.56	0.0014	0.035	PLXNB2	plexin B2
ENSBTAG00000006816	XLOC_023056	0.39	4.64	0.0014	0.035	ABHD17B	abhydrolase domain containing 17B
ENSBTAG00000016161	XLOC_009164	-0.41	6.59	0.0014	0.035	FLII	flightless I actin binding protein
ENSBTAG00000015267	XLOC_009416	-0.57	5.25	0.0014	0.035	SGSH	N-sulfoglucosamine sulfohydrolase
ENSBTAG00000006262	XLOC_010251	-0.73	4.63	0.0014	0.035	LIMS2	LIM-type zinc finger domains 2
ENSBTAG00000040432	XLOC_014464	-1.15	6.81	0.0014	0.035	CLDN3	claudin 3
ENSBTAG00000007593	XLOC_006661	-0.41	4.67	0.0014	0.035	AIDA	axin interactor, dorsalization associated
ENSBTAG00000018643	XLOC_011761	0.85	3.88	0.0014	0.036	PRC1	protein regulator of cytokinesis 1
ENSBTAG00000010077	XLOC_012806	1.14	3.48	0.0014	0.036	FANCD2	Fanconi anemia complementation group D2
ENSBTAG00000017263	XLOC_015091	-0.45	4.59	0.0014	0.036	MXI1	MAX interactor 1, dimerization protein
ENSBTAG00000027317	XLOC_004125	-0.25	6.85	0.0014	0.036	RNF114	ring finger protein 114
ENSBTAG00000006661	XLOC_018857	-0.22	5.93	0.0014	0.036	RALA	v-ral simian leukemia viral oncogene homolog A (ras related)
ENSBTAG00000005338	XLOC_005540	-0.35	7.21	0.0014	0.036	EIF3M	eukaryotic translation initiation factor 3 subunit M
ENSBTAG00000000658	XLOC_004888	-0.3	6.71	0.0014	0.036	WDR97	WD repeat domain 97
ENSBTAG00000012242	XLOC_004888	-0.3	6.71	0.0014	0.036	MAF1	MAF1 homolog, negative regulator of RNA polymerase III
ENSBTAG00000032347	XLOC_012594	-0.57	0.42	0.0014	0.036	NA	NA
ENSBTAG00000014400	XLOC_010721	0.89	2.51	0.0014	0.036	E2F2	E2F transcription factor 2
ENSBTAG00000017905	XLOC_018921	-0.43	5.75	0.0014	0.036	WDR91	WD repeat domain 91
ENSBTAG00000018942	XLOC_017165	-0.42	3.88	0.0014	0.036	SSX2IP	synovial sarcoma, X breakpoint 2 interacting protein
ENSBTAG00000019040	XLOC_007494	-0.62	7.04	0.0014	0.036	PLBD2	phospholipase B domain containing 2
ENSBTAG00000008864	XLOC_004729	-0.66	4.58	0.0014	0.036	LY96	lymphocyte antigen 96
ENSBTAG00000002006	XLOC_001246	-1.26	8.72	0.0014	0.036	THBS1	thrombospondin 1
ENSBTAG00000022028	XLOC_007589	0.39	3.57	0.0014	0.036	DERL3	derlin 3
ENSBTAG00000007497	XLOC_003905	-0.44	5.19	0.0014	0.036	ARFRP1	ADP ribosylation factor related protein 1
ENSBTAG00000015013	XLOC_005269	-0.42	5.17	0.0014	0.036	C2CD2L	C2CD2 like
ENSBTAG00000008994	XLOC_002561	0.41	3.84	0.0014	0.036	FPGS	folylpolyglutamate synthase
ENSBTAG00000011164	XLOC_007759	1.14	-1.13	0.0014	0.036	CES5A	carboxylesterase 5A
ENSBTAG00000045787	XLOC_020673	-0.78	3.44	0.0014	0.036	CDS1	CDP-diacylglycerol synthase 1
ENSBTAG00000004796	XLOC_013981	-1.03	4.74	0.0014	0.036	GRP	gastrin-releasing peptide
ENSBTAG00000016726	XLOC_012514	1.25	3.2	0.0015	0.036	KIF15	kinesin family member 15
ENSBTAG00000047772	XLOC_002936	-0.59	1.25	0.0015	0.036	FBXO48	F-box protein 48
ENSBTAG00000005968	XLOC_006965	0.48	2.04	0.0015	0.036	TLL1	tolloid like 1
ENSBTAG00000017793	XLOC_018938	0.97	-0.19	0.0015	0.036	KLRG2	killer cell lectin like receptor G2
ENSBTAG00000009504	XLOC_023147	-0.47	4.39	0.0015	0.036	REEP4	receptor accessory protein 4
ENSBTAG00000018848	XLOC_003583	-0.34	6.31	0.0015	0.037	FBXL3	F-box and leucine-rich repeat protein 3
ENSBTAG00000012184	XLOC_021748	1.21	2.55	0.0015	0.037	PTTG1	pituitary tumor-transforming 1
ENSBTAG00000012671	XLOC_022392	-0.4	6.15	0.0015	0.037	TNIP1	TNFAIP3 interacting protein 1
ENSBTAG00000005657	XLOC_000274	0.77	-0.17	0.0015	0.037	CAMK2N2	calcium/calmodulin-dependent protein kinase II inhibitor 2
ENSBTAG00000019300	XLOC_013357	-0.6	4.7	0.0015	0.037	TPMT	thiopurine S-methyltransferase
ENSBTAG00000002224	XLOC_022085	1.02	4.58	0.0015	0.037	UHRF1	ubiquitin-like with PHD and ring finger domains 1
ENSBTAG00000009383	XLOC_014983	1.26	4.47	0.0015	0.037	KIF11	kinesin family member 11
ENSBTAG00000011808	XLOC_010262	1.75	3.77	0.0015	0.037	MSTN	myostatin
ENSBTAG00000018193	XLOC_002982	-0.95	0.9	0.0015	0.037	KCNK3	potassium channel, two pore domain subfamily K, member 3
ENSBTAG00000019777	XLOC_019552	1.16	2.21	0.0015	0.037	CDCA3	cell division cycle associated 3
ENSBTAG00000012636	XLOC_019969	0.44	3.99	0.0015	0.037	IKZF4	IKAROS family zinc finger 4
ENSBTAG00000012847	XLOC_003088	-0.44	7.71	0.0015	0.037	FAM129B	family with sequence similarity 129 member B
ENSBTAG00000011034	XLOC_015546	0.8	4.98	0.0015	0.037	ANGPT2	angiopoietin 2
ENSBTAG00000003018	XLOC_021550	-0.89	2.9	0.0015	0.037	FSTL3	follistatin like 3
ENSBTAG00000000647	XLOC_019702	-0.33	5.48	0.0015	0.037	SELO	selenoprotein O
ENSBTAG00000006049	XLOC_010475	-0.66	9.1	0.0015	0.037	BZW1	basic leucine zipper and W2 domains 1
ENSBTAG00000046549	XLOC_023251	-0.18	6.36	0.0015	0.037	BICD2	bicaudal D homolog 2 (Drosophila)
ENSBTAG00000012626	XLOC_004532	-0.54	3.92	0.0015	0.037	B4GALT5	UDP-Gal:betaGlcNAc beta 1,4- galactosyltransferase, polypeptide 5
ENSBTAG00000018857	XLOC_015687	-0.31	5.07	0.0016	0.037	RAB4A	RAB4A, member RAS oncogene family
ENSBTAG00000016827	XLOC_013437	0.27	7.15	0.0016	0.037	RGL2	ral guanine nucleotide dissociation stimulator-like 2
ENSBTAG00000038384	XLOC_019119	-0.97	8.53	0.0016	0.037	KRT5	keratin 5, type II
ENSBTAG00000000599	XLOC_020977	-0.35	8.08	0.0016	0.037	CCNI	cyclin I
ENSBTAG00000047196	XLOC_007995	-0.58	1.21	0.0016	0.037	NA	Uncharacterized protein
ENSBTAG00000004826	XLOC_022034	1.42	6.36	0.0016	0.037	ACP5	acid phosphatase 5, tartrate resistant
ENSBTAG00000008350	XLOC_006393	-0.43	5.91	0.0016	0.038	KLHL21	kelch like family member 21
ENSBTAG00000001188	XLOC_016252	0.58	4.23	0.0016	0.038	ROM1	retinal outer segment membrane protein 1
ENSBTAG00000009703	XLOC_001127	1.1	-0.53	0.0016	0.038	MYH7	myosin, heavy chain 7, cardiac muscle, beta
ENSBTAG00000000189	XLOC_018242	1.04	1.43	0.0016	0.038	LHFPL3	lipoma HMGIC fusion partner-like 3
XLOC_003385	XLOC_003385	0.96	3.6	0.0016	0.038	NA	NA
ENSBTAG00000038107	XLOC_006254	-0.32	5.94	0.0016	0.038	MAPKAPK2	mitogen-activated protein kinase-activated protein kinase 2
ENSBTAG00000030499	XLOC_022344	-0.28	7.65	0.0016	0.038	FCHSD1	FCH and double SH3 domains 1
ENSBTAG00000015938	XLOC_022344	-0.28	7.65	0.0016	0.038	ARAP3	ArfGAP with RhoGAP domain, ankyrin repeat and PH domain 3
ENSBTAG00000008492	XLOC_024368	0.42	6.36	0.0016	0.038	ZMYM3	zinc finger, MYM-type 3
ENSBTAG00000030198	XLOC_022503	0.4	2.16	0.0016	0.038	TMEM232	transmembrane protein 232
ENSBTAG00000019554	XLOC_023224	-2.01	2.29	0.0016	0.038	FBP2	fructose-bisphosphatase 2
ENSBTAG00000019636	XLOC_022539	0.64	5.91	0.0016	0.038	SCARA5	scavenger receptor class A member 5
ENSBTAG00000017390	XLOC_020851	-2.02	1.85	0.0016	0.038	LGI2	leucine-rich repeat LGI family member 2
ENSBTAG00000013645	XLOC_008973	-0.38	4.72	0.0016	0.038	RFFL	ring finger and FYVE-like domain containing E3 ubiquitin protein ligase
ENSBTAG00000008963	XLOC_007126	0.78	4.75	0.0016	0.038	CIT	citron rho-interacting serine/threonine kinase
ENSBTAG00000003291	XLOC_020186	-0.65	6.77	0.0016	0.038	RIMKLB	ribosomal modification protein rimK-like family member B
ENSBTAG00000013288	XLOC_021139	0.35	7.19	0.0016	0.038	SUGP2	SURP and G-patch domain containing 2
ENSBTAG00000019663	XLOC_005120	0.33	4.99	0.0016	0.038	DECR1	2,4-dienoyl-CoA reductase 1, mitochondrial
ENSBTAG00000014337	XLOC_025132	-0.36	8.26	0.0016	0.038	EIF2S3	eukaryotic translation initiation factor 2 subunit gamma
ENSBTAG00000048137	XLOC_016196	0.42	2.56	0.0017	0.038	NA	Uncharacterized protein
ENSBTAG00000011249	XLOC_016409	-0.36	4.05	0.0017	0.038	MOB2	MOB kinase activator 2
ENSBTAG00000021360	XLOC_021102	-1.04	2.77	0.0017	0.038	RASGEF1C	RasGEF domain family member 1C
ENSBTAG00000016494	XLOC_005498	0.67	3.17	0.0017	0.038	RELT	RELT tumor necrosis factor receptor
ENSBTAG00000024726	XLOC_018090	1.17	4.17	0.0017	0.038	HJURP	Holliday junction recognition protein
ENSBTAG00000009780	XLOC_014823	0.36	8.39	0.0017	0.038	GTF2I	general transcription factor IIi
ENSBTAG00000006177	XLOC_003314	-0.47	5.37	0.0017	0.038	ZDHHC20	zinc finger, DHHC-type containing 20
ENSBTAG00000014239	XLOC_011512	1.33	3.79	0.0017	0.038	CCNB1	cyclin B1
XLOC_021900	XLOC_021900	-0.73	2.98	0.0017	0.038	NA	NA
ENSBTAG00000013114	XLOC_004521	0.22	6.57	0.0017	0.038	ZMYND8	zinc finger, MYND-type containing 8
ENSBTAG00000007439	XLOC_016106	1.02	1.54	0.0017	0.039	TENM4	teneurin transmembrane protein 4
ENSBTAG00000006797	XLOC_021437	-0.83	2.89	0.0017	0.039	2018-03-03	membrane associated ring-CH-type finger 3
ENSBTAG00000021069	XLOC_022540	1.24	3	0.0017	0.039	PBK	PDZ binding kinase
ENSBTAG00000008728	XLOC_014322	-0.43	7.42	0.0017	0.039	MKL2	MKL/myocardin-like 2
ENSBTAG00000002084	XLOC_020480	0.9	2.12	0.0017	0.039	UNC5C	unc-5 netrin receptor C
ENSBTAG00000047051	XLOC_024181	-0.39	3.81	0.0017	0.039	NA	NA
ENSBTAG00000023283	XLOC_005796	-0.47	6.64	0.0017	0.039	JAML	junction adhesion molecule like
ENSBTAG00000001233	XLOC_005796	-0.47	6.64	0.0017	0.039	MPZL3	myelin protein zero like 3
ENSBTAG00000033510	XLOC_005796	-0.47	6.64	0.0017	0.039	MPZL2	myelin protein zero like 2
ENSBTAG00000046286	XLOC_024428	0.53	2.68	0.0017	0.039	CCNB3	cyclin B3
ENSBTAG00000019781	XLOC_010967	0.24	5.96	0.0017	0.039	CLASP1	cytoplasmic linker associated protein 1
ENSBTAG00000009948	XLOC_009535	-0.27	6.84	0.0017	0.039	TRIM25	tripartite motif containing 25
XLOC_006768	XLOC_006768	0.46	4.68	0.0017	0.039	NA	NA
ENSBTAG00000010276	XLOC_004572	0.98	2.91	0.0017	0.039	RECQL4	RecQ helicase-like 4
ENSBTAG00000008342	XLOC_005793	-1.22	-0.43	0.0017	0.039	TMPRSS13	transmembrane protease, serine 13
ENSBTAG00000008998	XLOC_007577	-0.54	5.17	0.0017	0.039	PISD	phosphatidylserine decarboxylase
ENSBTAG00000004258	XLOC_021389	-0.38	10.93	0.0017	0.039	EEF2	eukaryotic translation elongation factor 2
ENSBTAG00000002187	XLOC_004474	-0.27	7.18	0.0017	0.039	SERINC3	serine incorporator 3
ENSBTAG00000015875	XLOC_019575	1.17	2.29	0.0017	0.039	FOXM1	forkhead box M1
ENSBTAG00000047073	XLOC_006531	0.85	3.01	0.0017	0.039	NA	Uncharacterized protein
ENSBTAG00000010766	XLOC_001858	0.83	2.85	0.0017	0.039	OIP5	Opa interacting protein 5
ENSBTAG00000010689	XLOC_022331	1.57	1.98	0.0018	0.039	NRG2	neuregulin 2
ENSBTAG00000003855	XLOC_025037	0.37	5.45	0.0018	0.039	FAM120C	family with sequence similarity 120C
ENSBTAG00000004625	XLOC_003827	-0.56	6.87	0.0018	0.039	PYGB	phosphorylase, glycogen; brain
ENSBTAG00000020489	XLOC_021452	-0.47	5.19	0.0018	0.039	SEMA6A	semaphorin 6A
ENSBTAG00000047035	XLOC_008139	-0.36	5.26	0.0018	0.039	TBC1D17	TBC1 domain family member 17
ENSBTAG00000021582	XLOC_020498	0.59	5.28	0.0018	0.039	NCAPG	non-SMC condensin I complex subunit G
ENSBTAG00000001988	XLOC_020082	-0.32	7.35	0.0018	0.039	EIF3D	eukaryotic translation initiation factor 3 subunit D
ENSBTAG00000037581	XLOC_008882	0.24	6.54	0.0018	0.04	MZF1	myeloid zinc finger 1
ENSBTAG00000012432	XLOC_022933	-0.52	5.73	0.0018	0.04	FDFT1	farnesyl-diphosphate farnesyltransferase 1
ENSBTAG00000014492	XLOC_013600	-0.35	3.67	0.0018	0.04	NFKBIL1	nuclear factor of kappa light polypeptide gene enhancer in B-cells inhibitor-like 1
ENSBTAG00000005469	XLOC_022766	0.25	7.73	0.0018	0.04	CCAR2	cell cycle and apoptosis regulator 2
ENSBTAG00000012387	XLOC_021812	-0.44	7.85	0.0018	0.04	PAM	peptidylglycine alpha-amidating monooxygenase
ENSBTAG00000039335	XLOC_021873	-0.54	5.2	0.0018	0.04	ARRDC2	arrestin domain containing 2
ENSBTAG00000009211	XLOC_008217	0.44	4.65	0.0018	0.04	UBE2S	ubiquitin conjugating enzyme E2S
ENSBTAG00000009436	XLOC_017579	-0.44	4.75	0.0018	0.04	TMEM79	transmembrane protein 79
ENSBTAG00000010156	XLOC_003478	-0.3	11.27	0.0018	0.04	TPT1	tumor protein, translationally-controlled 1
XLOC_023602	XLOC_023602	0.35	4.81	0.0018	0.04	NA	NA
ENSBTAG00000012312	XLOC_017904	0.8	3.53	0.0018	0.04	ROR1	receptor tyrosine kinase-like orphan receptor 1
ENSBTAG00000004510	XLOC_003163	0.61	3.97	0.0018	0.04	SARDH	sarcosine dehydrogenase
ENSBTAG00000010388	XLOC_002712	-0.75	3.26	0.0018	0.04	MGAT4A	mannosyl (alpha-1,3-)-glycoprotein beta-1,4-N-acetylglucosaminyltransferase, isozyme A
ENSBTAG00000046406	XLOC_022262	-0.4	6.31	0.0019	0.04	R3HDM4	R3H domain containing 4
ENSBTAG00000004735	XLOC_007862	0.54	2.34	0.0019	0.04	CCNE1	cyclin E1
ENSBTAG00000019161	XLOC_012624	-0.38	5.7	0.0019	0.04	NPRL2	NPR2-like, GATOR1 complex subunit
ENSBTAG00000002634	XLOC_012624	-0.38	5.7	0.0019	0.04	TMEM115	transmembrane protein 115
ENSBTAG00000040333	XLOC_021087	-0.27	5.96	0.0019	0.04	QDPR	quinoid dihydropteridine reductase
ENSBTAG00000005934	XLOC_014564	0.4	6.96	0.0019	0.04	TTYH3	tweety family member 3
ENSBTAG00000006287	XLOC_013374	-0.51	6.98	0.0019	0.04	NEDD9	neural precursor cell expressed, developmentally down-regulated 9
ENSBTAG00000044061	XLOC_023492	-0.3	5.08	0.0019	0.04	FAXC	failed axon connections homolog
XLOC_016544	XLOC_016544	-1.33	0.91	0.0019	0.04	NA	NA
ENSBTAG00000002670	XLOC_015866	-1.06	2.94	0.0019	0.04	C28H10orf10	chromosome 28 open reading frame, human C10orf10
ENSBTAG00000005412	XLOC_013974	-0.66	7.43	0.0019	0.04	NEDD4L	neural precursor cell expressed, developmentally down-regulated 4-like, E3 ubiquitin protein ligase
ENSBTAG00000043949	XLOC_019737	-0.44	6.98	0.0019	0.04	PAWR	PRKC, apoptosis, WT1, regulator
ENSBTAG00000019255	XLOC_010301	-0.42	7.64	0.0019	0.041	NFE2L2	nuclear factor, erythroid 2 like 2
XLOC_024518	XLOC_024518	2.08	-0.36	0.0019	0.041	NA	NA
ENSBTAG00000024407	XLOC_016954	-0.94	0.09	0.0019	0.041	NA	NA
ENSBTAG00000005238	XLOC_010411	1.28	0.78	0.0019	0.041	NCKAP5	NCK associated protein 5
ENSBTAG00000018596	XLOC_002120	-0.43	5.63	0.0019	0.041	PTPN21	protein tyrosine phosphatase, non-receptor type 21
ENSBTAG00000016931	XLOC_019735	0.94	2.23	0.0019	0.041	E2F7	E2F transcription factor 7
ENSBTAG00000008797	XLOC_020793	-0.71	3.62	0.002	0.041	NA	Uncharacterized protein
ENSBTAG00000014430	XLOC_023323	-0.45	3.68	0.002	0.041	CDC26	cell division cycle 26
ENSBTAG00000046307	XLOC_004665	-0.93	7.72	0.002	0.041	NA	NA
ENSBTAG00000002635	XLOC_008664	0.96	2.35	0.002	0.041	PGLYRP1	peptidoglycan recognition protein 1
ENSBTAG00000020713	XLOC_023506	-0.82	0.69	0.002	0.041	BACH2	BTB and CNC homology 1, basic leucine zipper transcription factor 2
ENSBTAG00000030521	XLOC_003114	-0.65	4.2	0.002	0.041	IER5L	immediate early response 5-like
ENSBTAG00000033304	XLOC_015509	0.38	5.71	0.002	0.042	C27H8orf4	chromosome 27 open reading frame, human C8orf4
ENSBTAG00000001124	XLOC_002117	-0.53	4.88	0.002	0.042	GALC	galactosylceramidase
ENSBTAG00000047299	XLOC_007258	-0.34	4.6	0.002	0.042	NA	protein DGCR6
ENSBTAG00000011413	XLOC_022693	-0.47	1.45	0.002	0.042	CCDC107	coiled-coil domain containing 107
ENSBTAG00000009681	XLOC_012285	-0.38	3.73	0.002	0.042	PPP2R3C	protein phosphatase 2 regulatory subunit B'', gamma
ENSBTAG00000007855	XLOC_007128	-0.36	6.62	0.002	0.042	VSIG10	V-set and immunoglobulin domain containing 10
ENSBTAG00000007139	XLOC_007128	-0.36	6.62	0.002	0.042	WSB2	WD repeat and SOCS box containing 2
ENSBTAG00000008202	XLOC_021318	-0.38	7.27	0.002	0.042	PRKCSH	protein kinase C substrate 80K-H
ENSBTAG00000015549	XLOC_007016	0.55	5.02	0.002	0.042	PCDH18	protocadherin 18
ENSBTAG00000015527	XLOC_008979	-0.58	5.8	0.002	0.042	LOC104968595	unconventional myosin-Id
ENSBTAG00000002298	XLOC_002868	0.97	2.99	0.002	0.042	CKAP2L	cytoskeleton associated protein 2 like
ENSBTAG00000021275	XLOC_012172	-0.44	2.92	0.0021	0.042	CIB1	calcium and integrin binding 1
ENSBTAG00000011962	XLOC_007573	2.17	0.43	0.0021	0.042	PLA2G3	phospholipase A2 group III
XLOC_003154	XLOC_003154	0.49	1.94	0.0021	0.042	NA	NA
ENSBTAG00000015896	XLOC_017255	-0.3	5.08	0.0021	0.043	CC2D1B	coiled-coil and C2 domain containing 1B
ENSBTAG00000030999	XLOC_016407	-1.08	3.32	0.0021	0.043	DUSP8	dual specificity phosphatase 8
ENSBTAG00000019813	XLOC_000738	1.32	4.3	0.0021	0.043	ADIPOQ	adiponectin, C1Q and collagen domain containing
XLOC_000354	XLOC_000354	-0.31	5.73	0.0021	0.043	NA	NA
ENSBTAG00000020819	XLOC_011964	-0.25	6	0.0021	0.043	YY2	YY2 transcription factor
ENSBTAG00000015145	XLOC_016944	-0.69	7.34	0.0021	0.043	S100A11	S100 calcium binding protein A11
ENSBTAG00000006185	XLOC_022023	1.22	2.07	0.0021	0.044	SPC24	SPC24, NDC80 kinetochore complex component
ENSBTAG00000018508	XLOC_000918	0.91	-0.09	0.0022	0.044	TMEM108	transmembrane protein 108
ENSBTAG00000045727	XLOC_004591	-0.71	4.45	0.0022	0.044	NA	NA
ENSBTAG00000008330	XLOC_010633	-0.38	5.46	0.0022	0.044	RNF19B	ring finger protein 19B
ENSBTAG00000039784	XLOC_019675	-0.28	5.38	0.0022	0.044	PRR5	proline rich 5
ENSBTAG00000002350	XLOC_021872	0.28	6.92	0.0022	0.044	PIK3R2	phosphoinositide-3-kinase regulatory subunit 2
ENSBTAG00000002347	XLOC_021872	0.28	6.92	0.0022	0.044	MAST3	microtubule associated serine/threonine kinase 3
ENSBTAG00000013573	XLOC_010161	1.11	3.99	0.0022	0.044	BIRC5	baculoviral IAP repeat containing 5
XLOC_021582	XLOC_021582	0.3	3.09	0.0022	0.044	NA	NA
ENSBTAG00000008761	XLOC_007503	-0.2	6.97	0.0022	0.044	TRAFD1	TRAF-type zinc finger domain containing 1
ENSBTAG00000011838	XLOC_019873	0.38	2.41	0.0022	0.045	PCED1B	PC-esterase domain containing 1B
ENSBTAG00000012778	XLOC_006302	-0.49	6.91	0.0022	0.045	CAPN2	calpain 2, (m/II) large subunit
ENSBTAG00000020417	XLOC_021391	-0.59	5.98	0.0022	0.045	DAPK3	death-associated protein kinase 3
ENSBTAG00000006084	XLOC_011227	-0.52	5.66	0.0022	0.045	PINK1	PTEN induced putative kinase 1
ENSBTAG00000017492	XLOC_004957	-0.28	7.98	0.0023	0.045	PCMTD1	protein-L-isoaspartate (D-aspartate) O-methyltransferase domain containing 1
ENSBTAG00000001385	XLOC_011765	0.47	2.43	0.0023	0.045	ZSCAN2	zinc finger and SCAN domain containing 2
ENSBTAG00000019927	XLOC_006462	-0.37	6.07	0.0023	0.045	CYB5R1	cytochrome b5 reductase 1
ENSBTAG00000011931	XLOC_019307	-0.49	8.47	0.0023	0.045	CD63	CD63 molecule
ENSBTAG00000006322	XLOC_005333	-0.21	6.79	0.0023	0.045	DENND5A	DENN/MADD domain containing 5A
ENSBTAG00000002444	XLOC_015381	1.01	6.16	0.0023	0.045	MKI67	marker of proliferation Ki-67
ENSBTAG00000001077	XLOC_016376	-0.42	5.62	0.0023	0.045	OSBPL5	oxysterol binding protein like 5
ENSBTAG00000017277	XLOC_007597	0.87	0.82	0.0023	0.045	RAB36	RAB36, member RAS oncogene family
ENSBTAG00000005356	XLOC_005341	-0.49	7.04	0.0023	0.046	ST5	suppression of tumorigenicity 5
ENSBTAG00000014567	XLOC_000686	-0.53	8.39	0.0023	0.046	MYLK	myosin light chain kinase
ENSBTAG00000020979	XLOC_009904	1.24	6.2	0.0023	0.046	NGFR	nerve growth factor receptor
ENSBTAG00000021181	XLOC_002144	1.03	3.81	0.0023	0.046	BUB1	BUB1 mitotic checkpoint serine/threonine kinase
ENSBTAG00000046041	XLOC_003379	1.15	5.74	0.0024	0.047	LOC100299180	multidrug resistance-associated protein 4
ENSBTAG00000021681	XLOC_008919	0.91	2.43	0.0024	0.047	PRR11	proline rich 11
ENSBTAG00000015857	XLOC_006792	-0.45	6.37	0.0024	0.047	TPRG1L	tumor protein p63 regulated 1-like
ENSBTAG00000009428	XLOC_007663	-0.62	1.6	0.0024	0.047	GAN	gigaxonin
ENSBTAG00000030172	XLOC_009446	-0.3	6.92	0.0024	0.047	LOC100850735	phosphoribosyl pyrophosphate synthase-associated protein 1
ENSBTAG00000017455	XLOC_015503	-0.84	7.28	0.0024	0.047	ADAM9	ADAM metallopeptidase domain 9
ENSBTAG00000010793	XLOC_000641	0.71	8.87	0.0024	0.047	CCDC80	coiled-coil domain containing 80
ENSBTAG00000012961	XLOC_020438	0.29	7	0.0024	0.047	PAPSS1	3'-phosphoadenosine 5'-phosphosulfate synthase 1
ENSBTAG00000009470	XLOC_011202	-0.39	7.74	0.0024	0.047	CLIC4	chloride intracellular channel 4
ENSBTAG00000008446	XLOC_014446	0.36	3.57	0.0024	0.047	TYW1	tRNA-yW synthesizing protein 1 homolog (S. cerevisiae)
ENSBTAG00000005825	XLOC_015426	1.22	0.82	0.0024	0.047	NEIL3	nei like DNA glycosylase 3
XLOC_013951	XLOC_013951	1.62	2.37	0.0024	0.047	NA	NA
ENSBTAG00000010472	XLOC_001359	-0.72	2.05	0.0024	0.047	TNFAIP8L3	TNF alpha induced protein 8 like 3
ENSBTAG00000019278	XLOC_007449	1.11	3.43	0.0024	0.047	KNTC1	kinetochore associated 1
ENSBTAG00000017970	XLOC_018540	-0.54	7.29	0.0024	0.047	ZYX	zyxin
ENSBTAG00000009518	XLOC_005573	-0.28	4.49	0.0024	0.047	ALKBH3	alkB homolog 3, alpha-ketoglutarate-dependent dioxygenase
ENSBTAG00000016165	XLOC_019818	-1.09	8.73	0.0025	0.047	KRT7	keratin 7, type II
ENSBTAG00000013756	XLOC_019818	-1.09	8.73	0.0025	0.047	LOC787600	keratin, type II cuticular Hb1
ENSBTAG00000047346	XLOC_018945	-0.21	5.74	0.0025	0.048	NA	NA
ENSBTAG00000008306	XLOC_018945	-0.21	5.74	0.0025	0.048	MKRN1	makorin ring finger protein 1
ENSBTAG00000017833	XLOC_004788	-0.38	6.76	0.0025	0.048	RNF19A	ring finger protein 19A, RBR E3 ubiquitin protein ligase
ENSBTAG00000016250	XLOC_008408	-0.39	1.2	0.0025	0.048	AKTIP	AKT interacting protein
ENSBTAG00000014090	XLOC_002156	-0.56	5.33	0.0025	0.048	ARID5A	AT-rich interaction domain 5A
ENSBTAG00000000529	XLOC_013479	-0.2	5.03	0.0025	0.048	BTBD9	BTB (POZ) domain containing 9
ENSBTAG00000007455	XLOC_024802	-0.54	1.66	0.0025	0.048	DNASE1L1	deoxyribonuclease I-like 1
ENSBTAG00000038682	XLOC_004594	-0.54	5.85	0.0025	0.048	FAM83H	family with sequence similarity 83 member H
ENSBTAG00000000062	XLOC_001601	-0.43	4.42	0.0025	0.048	RASL12	RAS-like family 12
ENSBTAG00000043976	XLOC_007490	0.46	2.66	0.0025	0.048	RNFT2	ring finger protein, transmembrane 2
ENSBTAG00000002564	XLOC_009785	0.52	5.03	0.0025	0.048	DLG4	discs large homolog 4
ENSBTAG00000021164	XLOC_012865	-0.3	6.4	0.0025	0.048	SLMAP	sarcolemma associated protein
ENSBTAG00000015581	XLOC_004354	1.12	1.94	0.0025	0.048	COL9A3	collagen type IX alpha 3
ENSBTAG00000003788	XLOC_011154	0.41	4.22	0.0025	0.048	RCC1	regulator of chromosome condensation 1
ENSBTAG00000017530	XLOC_022628	-0.38	5.11	0.0025	0.048	PLGRKT	plasminogen receptor, C-terminal lysine transmembrane protein
ENSBTAG00000003553	XLOC_002807	-0.54	9.03	0.0026	0.049	ZFP36L2	ZFP36 ring finger protein-like 2
ENSBTAG00000003555	XLOC_002807	-0.54	9.03	0.0026	0.049	THADA	thyroid adenoma associated
ENSBTAG00000004189	XLOC_007452	-0.28	6.32	0.0026	0.049	MLXIP	MLX interacting protein
ENSBTAG00000008642	XLOC_003541	-0.33	5.99	0.0026	0.049	POLR1D	polymerase (RNA) I polypeptide D
ENSBTAG00000021976	XLOC_011017	0.3	6.66	0.0026	0.049	NDUFS1	NADH:ubiquinone oxidoreductase core subunit S1
ENSBTAG00000011246	XLOC_018771	-1.43	-1.25	0.0026	0.049	FOXP2	forkhead box P2
ENSBTAG00000014078	XLOC_023118	-2.32	0.9	0.0026	0.049	IGFBPL1	insulin like growth factor binding protein-like 1
ENSBTAG00000023814	XLOC_000797	0.98	4	0.0026	0.049	ECT2	epithelial cell transforming 2
ENSBTAG00000009156	XLOC_010746	0.49	2.8	0.0026	0.049	CAMK2N1	calcium/calmodulin-dependent protein kinase II inhibitor 1
ENSBTAG00000027694	XLOC_010298	0.21	3.73	0.0026	0.049	TTC30A	tetratricopeptide repeat domain 30A
ENSBTAG00000047991	XLOC_003925	-0.19	4.94	0.0026	0.049	TAF4	TATA-box binding protein associated factor 4
ENSBTAG00000002331	XLOC_001986	1.21	3.34	0.0026	0.049	DLGAP5	discs large homolog associated protein 5
ENSBTAG00000007109	XLOC_012341	-0.57	2.42	0.0026	0.049	ASB2	ankyrin repeat and SOCS box containing 2
ENSBTAG00000018142	XLOC_006929	1.14	2.69	0.0026	0.049	DTL	denticleless E3 ubiquitin protein ligase homolog
ENSBTAG00000018843	XLOC_012346	1.21	5.5	0.0026	0.049	SERPINA1	serpin peptidase inhibitor, clade A (alpha-1 antiproteinase, antitrypsin), member 1
ENSBTAG00000005483	XLOC_019024	-0.2	7.48	0.0026	0.049	ESYT2	extended synaptotagmin-like protein 2
ENSBTAG00000011338	XLOC_001022	0.76	7.06	0.0026	0.049	NREP	neuronal regeneration related protein
ENSBTAG00000039462	XLOC_001304	1.12	3.94	0.0027	0.049	KIAA0101	KIAA0101 ortholog
ENSBTAG00000005622	XLOC_014696	-0.45	6.6	0.0027	0.049	LITAF	lipopolysaccharide-induced TNF factor
ENSBTAG00000001595	XLOC_008417	1.31	2.31	0.0027	0.05	MT1E	metallothionein 1E
ENSBTAG00000021673	XLOC_013896	1.15	3.12	0.0027	0.05	NDC80	NDC80 kinetochore complex component
ENSBTAG00000008224	XLOC_021625	-0.33	7.01	0.0027	0.05	PAIP2	poly(A) binding protein interacting protein 2
ENSBTAG00000016967	XLOC_023520	0.23	4.5	0.0027	0.05	RARS2	arginyl-tRNA synthetase 2, mitochondrial
XLOC_004174	XLOC_004174	2.39	-1.21	0.0027	0.05	NA	NA
ENSBTAG00000021506	XLOC_012838	-0.47	6.34	0.0027	0.05	ARL6IP5	ADP ribosylation factor like GTPase 6 interacting protein 5
ENSBTAG00000011435	XLOC_009926	-0.32	7	0.0027	0.05	NPEPPS	aminopeptidase puromycin sensitive
ENSBTAG00000006247	XLOC_021263	-0.39	2.71	0.0027	0.05	DHPS	deoxyhypusine synthase
ENSBTAG00000011416	XLOC_023085	0.38	4.7	0.0027	0.05	ARHGEF39	Rho guanine nucleotide exchange factor 39
ENSBTAG00000003201	XLOC_015526	-0.18	5.88	0.0027	0.05	FNTA	farnesyltransferase, CAAX box, alpha
ENSBTAG00000006551	XLOC_022954	1.02	3	0.0027	0.05	ESCO2	establishment of sister chromatid cohesion N-acetyltransferase 2
ENSBTAG00000015221	XLOC_000909	0.6	5.47	0.0027	0.05	PCCB	propionyl-CoA carboxylase beta subunit
ENSBTAG00000008554	XLOC_020253	-0.7	1.89	0.0027	0.05	NINJ2	ninjurin 2
ENSBTAG00000046587	XLOC_016687	-0.68	2.07	0.0027	0.05	NA	NA
ENSBTAG00000001341	XLOC_019587	-0.76	4.64	0.0027	0.05	WNT5B	wingless-type MMTV integration site family member 5B
ENSBTAG00000032083	XLOC_009069	0.23	5.49	0.0027	0.05	DHX33	DEAH (Asp-Glu-Ala-His) box polypeptide 33
ENSBTAG00000017063	XLOC_023300	-0.67	5.65	0.0027	0.05	EPB41L4B	erythrocyte membrane protein band 4.1 like 4B
ENSBTAG00000011010	XLOC_003852	1.41	3.7	0.0028	0.05	PRND	prion protein 2 (dublet)
ENSBTAG00000031335	XLOC_002959	-0.26	4.57	0.0028	0.05	BRE	brain and reproductive organ-expressed (TNFRSF1A modulator)
ENSBTAG00000019453	XLOC_003118	-1.41	4.35	0.0028	0.051	PTGES	prostaglandin E synthase
ENSBTAG00000003242	XLOC_012725	0.35	5.24	0.0028	0.051	ACAD9	acyl-CoA dehydrogenase family member 9
ENSBTAG00000020446	XLOC_022117	0.26	4.58	0.0028	0.051	THOP1	thimet oligopeptidase 1
XLOC_006377	XLOC_006377	-0.28	4.08	0.0028	0.051	NA	NA
ENSBTAG00000023147	XLOC_012234	0.5	1.54	0.0028	0.051	LINGO1	leucine rich repeat and Ig domain containing 1
ENSBTAG00000000738	XLOC_022806	0.43	6.11	0.0028	0.051	DAPK1	death-associated protein kinase 1
XLOC_013773	XLOC_013773	-3.55	0.79	0.0028	0.051	NA	NA
ENSBTAG00000010384	XLOC_009259	1.1	2.51	0.0028	0.051	CDC6	cell division cycle 6
ENSBTAG00000014450	XLOC_008717	-0.21	5.85	0.0029	0.051	NOSIP	nitric oxide synthase interacting protein
ENSBTAG00000026111	XLOC_002948	-0.46	6.04	0.0029	0.051	LBH	limb bud and heart development
ENSBTAG00000007799	XLOC_023872	1.05	1.79	0.0029	0.051	MTFR2	mitochondrial fission regulator 2
ENSBTAG00000010667	XLOC_007574	-0.74	5.15	0.0029	0.051	PIK3IP1	phosphoinositide-3-kinase interacting protein 1
ENSBTAG00000001717	XLOC_009812	0.96	3.07	0.0029	0.051	AURKB	aurora kinase B
ENSBTAG00000006364	XLOC_016881	-0.6	5.12	0.0029	0.051	GLMP	glycosylated lysosomal membrane protein
ENSBTAG00000007096	XLOC_007717	0.41	3.38	0.0029	0.051	GAS8	growth arrest specific 8
ENSBTAG00000046346	XLOC_012104	-0.23	6.37	0.0029	0.051	PACS2	phosphofurin acidic cluster sorting protein 2
ENSBTAG00000033217	XLOC_016911	-0.3	7.89	0.0029	0.051	LOC104970173	tropomyosin alpha-3 chain-like
ENSBTAG00000009635	XLOC_009597	-0.17	5.76	0.0029	0.051	HEATR6	HEAT repeat containing 6
ENSBTAG00000019787	XLOC_008007	-0.36	4.8	0.0029	0.051	PAFAH1B3	platelet activating factor acetylhydrolase 1b catalytic subunit 3
ENSBTAG00000007142	XLOC_014702	0.69	4.34	0.0029	0.051	CPPED1	calcineurin-like phosphoesterase domain containing 1
ENSBTAG00000011744	XLOC_014739	-0.28	4.95	0.0029	0.051	USP31	ubiquitin specific peptidase 31
ENSBTAG00000008332	XLOC_020774	0.88	3.44	0.0029	0.051	ENPEP	glutamyl aminopeptidase
ENSBTAG00000014791	XLOC_017880	0.96	3.52	0.0029	0.051	CTH	cystathionine gamma-lyase
ENSBTAG00000033643	XLOC_020794	-1.22	0.14	0.0029	0.051	NA	Uncharacterized protein
ENSBTAG00000004803	XLOC_014329	-0.41	5.91	0.0029	0.051	NTAN1	N-terminal asparagine amidase
ENSBTAG00000017201	XLOC_011857	-0.33	2.3	0.0029	0.051	AP4S1	adaptor related protein complex 4 sigma 1 subunit
ENSBTAG00000029897	XLOC_008926	-0.74	7.15	0.0029	0.051	NA	NA
ENSBTAG00000011623	XLOC_008926	-0.74	7.15	0.0029	0.051	VMP1	vacuole membrane protein 1
ENSBTAG00000002882	XLOC_022155	0.7	5.33	0.0029	0.051	LMNB1	lamin B1
XLOC_016393	XLOC_016393	1.04	-1.14	0.0029	0.052	NA	NA
ENSBTAG00000010326	XLOC_022920	0.53	3.57	0.0029	0.052	AADAT	aminoadipate aminotransferase
ENSBTAG00000047715	XLOC_002654	-0.43	4.74	0.0029	0.052	TPRN	taperin
ENSBTAG00000011429	XLOC_022695	-0.41	5.58	0.0029	0.052	CREB3	cAMP responsive element binding protein 3
ENSBTAG00000017482	XLOC_021148	0.44	3.61	0.003	0.052	ISYNA1	inositol-3-phosphate synthase 1
ENSBTAG00000007473	XLOC_015547	1.05	-0.86	0.003	0.052	XKR5	X-linked Kx blood group related 5
ENSBTAG00000001294	XLOC_008104	-0.67	4.32	0.003	0.052	PPP1R15A	protein phosphatase 1 regulatory subunit 15A
ENSBTAG00000031631	XLOC_006445	1.1	-0.26	0.003	0.052	FAM132A	family with sequence similarity 132 member A
ENSBTAG00000017755	XLOC_007208	0.2	8.6	0.003	0.052	EWSR1	EWS RNA binding protein 1
ENSBTAG00000012343	XLOC_020476	0.41	3.33	0.003	0.052	TSPAN5	tetraspanin 5
ENSBTAG00000013480	XLOC_001852	-0.46	1.2	0.003	0.052	DNAJC17	DnaJ heat shock protein family (Hsp40) member C17
ENSBTAG00000027181	XLOC_014082	-0.39	6.44	0.003	0.052	LAMA3	laminin subunit alpha 3
ENSBTAG00000035319	XLOC_020393	0.81	3.88	0.003	0.052	MAD2L1	MAD2 mitotic arrest deficient-like 1 (yeast)
XLOC_001483	XLOC_001483	0.92	0.22	0.003	0.052	NA	NA
ENSBTAG00000003561	XLOC_004332	0.18	5.1	0.003	0.052	STK35	serine/threonine kinase 35
ENSBTAG00000018260	XLOC_010170	-0.35	6.25	0.003	0.052	MFSD11	major facilitator superfamily domain containing 11
ENSBTAG00000000981	XLOC_012925	0.8	6.04	0.003	0.052	KLHDC8B	kelch domain containing 8B
ENSBTAG00000037470	XLOC_004725	-0.8	-0.6	0.003	0.052	NA	Uncharacterized protein
ENSBTAG00000046358	XLOC_004785	-0.64	11.33	0.003	0.052	PABPC1	poly(A) binding protein, cytoplasmic 1
ENSBTAG00000020940	XLOC_015820	-0.25	7.17	0.003	0.052	ANXA11	annexin A11
ENSBTAG00000017375	XLOC_020773	0.5	6.46	0.003	0.052	C6H4orf32	chromosome 6 open reading frame, human C4orf32
ENSBTAG00000017083	XLOC_015623	-0.98	3.12	0.003	0.052	TEX15	testis expressed 15
ENSBTAG00000033331	XLOC_008381	-0.35	5.86	0.003	0.052	CHMP1A	charged multivesicular body protein 1A
ENSBTAG00000021819	XLOC_000545	-0.42	6.78	0.0031	0.052	IFNAR1	interferon (alpha, beta and omega) receptor 1
ENSBTAG00000008756	XLOC_006527	-0.58	7.08	0.0031	0.052	ELF3	E74-like factor 3 (ets domain transcription factor, epithelial-specific )
ENSBTAG00000013726	XLOC_006527	-0.58	7.08	0.0031	0.052	RNPEP	arginyl aminopeptidase (aminopeptidase B)
ENSBTAG00000012739	XLOC_009070	0.33	5.47	0.0031	0.052	C1QBP	complement component 1, q subcomponent binding protein
ENSBTAG00000002020	XLOC_011282	-0.45	5.73	0.0031	0.052	CREBRF	CREB3 regulatory factor
ENSBTAG00000005301	XLOC_023799	-0.82	-0.39	0.0031	0.052	KLHL32	kelch like family member 32
XLOC_009842	XLOC_009842	-2.15	0.12	0.0031	0.053	NA	NA
ENSBTAG00000018488	XLOC_020676	-0.23	7.06	0.0031	0.053	AFF1	AF4/FMR2 family member 1
ENSBTAG00000020154	XLOC_016808	-0.14	6	0.0031	0.053	DEDD	death effector domain containing
ENSBTAG00000022520	XLOC_010028	0.71	4.28	0.0031	0.053	BRCA1	breast cancer 1
ENSBTAG00000014456	XLOC_014745	1.69	0.54	0.0031	0.053	ERN2	endoplasmic reticulum to nucleus signaling 2
ENSBTAG00000003449	XLOC_018896	0.64	2.06	0.0031	0.053	KCP	kielin/chordin-like protein
ENSBTAG00000011349	XLOC_001137	0.44	3.13	0.0031	0.053	CDH24	cadherin 24
ENSBTAG00000007898	XLOC_010862	-0.85	8.46	0.0031	0.053	CYBRD1	cytochrome b reductase 1
ENSBTAG00000010904	XLOC_014775	-0.46	8.03	0.0031	0.053	PAGR1	PAXIP1 associated glutamate-rich protein 1
ENSBTAG00000046752	XLOC_014775	-0.46	8.03	0.0031	0.053	NA	NA
ENSBTAG00000007952	XLOC_014775	-0.46	8.03	0.0031	0.053	MVP	major vault protein
XLOC_001355	XLOC_001355	0.53	0.84	0.0031	0.053	NA	NA
ENSBTAG00000011358	XLOC_013218	-0.76	3.7	0.0031	0.053	IER3	immediate early response 3
ENSBTAG00000016733	XLOC_006394	0.3	6.63	0.0032	0.053	NOL9	nucleolar protein 9
ENSBTAG00000016615	XLOC_012862	0.39	3.04	0.0032	0.054	ABHD6	abhydrolase domain containing 6
ENSBTAG00000047412	XLOC_006730	-1.34	0.68	0.0032	0.054	TNFSF18	tumor necrosis factor superfamily member 18
ENSBTAG00000015154	XLOC_016971	-0.47	8.48	0.0032	0.054	MCL1	myeloid cell leukemia 1
ENSBTAG00000033679	XLOC_000988	0.44	5.78	0.0032	0.054	HLCS	holocarboxylase synthetase
ENSBTAG00000021128	XLOC_021049	-0.23	5.75	0.0032	0.054	ADD1	adducin 1
ENSBTAG00000004630	XLOC_021143	-1.54	1.74	0.0032	0.054	COMP	cartilage oligomeric matrix protein
ENSBTAG00000046677	XLOC_007633	-0.67	0.2	0.0032	0.054	RTN4R	reticulon 4 receptor
ENSBTAG00000016603	XLOC_012374	-0.32	2.16	0.0032	0.054	LOC786914	RIKEN cDNA 1700001K19-like
ENSBTAG00000015841	XLOC_010783	0.38	4.76	0.0033	0.054	CCDC115	coiled-coil domain containing 115
ENSBTAG00000007315	XLOC_012961	0.18	5.16	0.0033	0.054	LARS2	leucyl-tRNA synthetase 2
ENSBTAG00000030182	XLOC_020358	-0.47	3.54	0.0033	0.054	MAPK11	mitogen-activated protein kinase 11
ENSBTAG00000046886	XLOC_013398	-0.61	4.91	0.0033	0.054	TUBB2A	tubulin beta 2A class IIa
ENSBTAG00000010344	XLOC_011112	0.57	2.28	0.0033	0.054	SLC16A14	solute carrier family 16 member 14
ENSBTAG00000002646	XLOC_010861	-0.2	6.8	0.0033	0.055	DYNC1I2	dynein, cytoplasmic 1, intermediate chain 2
ENSBTAG00000014340	XLOC_019764	0.82	3.45	0.0033	0.055	KERA	keratocan
ENSBTAG00000047717	XLOC_009665	-0.3	4.44	0.0033	0.055	FAM222B	family with sequence similarity 222 member B
XLOC_003641	XLOC_003641	-0.52	0.59	0.0033	0.055	NA	NA
ENSBTAG00000019299	XLOC_022710	0.33	3.85	0.0033	0.055	GRHPR	glyoxylate reductase/hydroxypyruvate reductase
ENSBTAG00000015860	XLOC_025039	0.46	4.56	0.0033	0.055	FGD1	FYVE, RhoGEF and PH domain containing 1
ENSBTAG00000016595	XLOC_021633	-0.67	5.09	0.0033	0.055	CYSTM1	cysteine-rich transmembrane module containing 1
ENSBTAG00000031544	XLOC_019268	-0.4	3.47	0.0033	0.055	DDIT3	DNA damage inducible transcript 3
ENSBTAG00000007797	XLOC_024974	-0.33	5.47	0.0033	0.055	IGBP1	immunoglobulin (CD79A) binding protein 1
ENSBTAG00000026962	XLOC_019925	0.32	6.98	0.0033	0.055	XPOT	exportin, tRNA
ENSBTAG00000019283	XLOC_019157	0.52	1.56	0.0033	0.055	FAM186B	family with sequence similarity 186 member B
ENSBTAG00000018098	XLOC_024139	1.87	1.25	0.0033	0.055	NA	NA
ENSBTAG00000015802	XLOC_018930	0.28	8.06	0.0033	0.055	CREB3L2	cAMP responsive element binding protein 3-like 2
ENSBTAG00000017831	XLOC_015491	-0.22	7.24	0.0033	0.055	ERLIN2	ER lipid raft associated 2
ENSBTAG00000011137	XLOC_015247	-0.31	3.5	0.0033	0.055	MORN4	MORN repeat containing 4
ENSBTAG00000018744	XLOC_010951	-0.49	6.51	0.0034	0.055	MGAT5	mannosyl (alpha-1,6-)-glycoprotein beta-1,6-N-acetyl-glucosaminyltransferase
ENSBTAG00000001224	XLOC_014018	-0.18	5.81	0.0034	0.055	ATP9B	ATPase, class II, type 9B
ENSBTAG00000039702	XLOC_016863	1.47	-1.09	0.0034	0.055	FCRL3	Fc receptor like 3
XLOC_003255	XLOC_003255	0.95	-0.79	0.0034	0.055	NA	NA
ENSBTAG00000032055	XLOC_001868	-0.21	6.2	0.0034	0.055	VPS39	VPS39 HOPS complex subunit
ENSBTAG00000018650	XLOC_016523	0.72	2	0.0034	0.055	HEPACAM	hepatic and glial cell adhesion molecule
ENSBTAG00000007193	XLOC_008958	-0.66	1.94	0.0034	0.055	CCL16	chemokine (C-C motif) ligand 16
ENSBTAG00000020835	XLOC_007684	-0.56	7.04	0.0034	0.055	KIAA0513	KIAA0513 ortholog
XLOC_024688	XLOC_024688	0.45	5.84	0.0034	0.055	NA	NA
ENSBTAG00000011632	XLOC_007691	-0.22	6.22	0.0034	0.055	MAP1LC3B	microtubule associated protein 1 light chain 3 beta
ENSBTAG00000018108	XLOC_007511	-0.33	5.58	0.0034	0.055	PXN	paxillin
ENSBTAG00000012784	XLOC_019151	0.78	4.95	0.0034	0.055	RACGAP1	Rac GTPase activating protein 1
ENSBTAG00000038696	XLOC_021905	-0.32	5.87	0.0034	0.055	RAB8A	RAB8A, member RAS oncogene family
ENSBTAG00000014718	XLOC_016325	-0.67	1.81	0.0034	0.055	NA	Cystatin-B
ENSBTAG00000010868	XLOC_008398	-0.23	4.76	0.0035	0.055	SIAH1	siah E3 ubiquitin protein ligase 1
ENSBTAG00000018274	XLOC_016372	-0.33	4.69	0.0035	0.056	FADD	Fas associated via death domain
ENSBTAG00000019448	XLOC_009790	-0.8	7.3	0.0035	0.056	CLDN7	claudin 7
ENSBTAG00000010566	XLOC_009882	-0.29	6.08	0.0035	0.056	TMEM11	transmembrane protein 11
ENSBTAG00000046966	XLOC_009882	-0.29	6.08	0.0035	0.056	NATD1	N-acetyltransferase domain containing 1
ENSBTAG00000015327	XLOC_002575	-0.31	9.12	0.0035	0.056	SPTAN1	spectrin alpha, non-erythrocytic 1
XLOC_004944	XLOC_004944	1.41	1.75	0.0035	0.056	NA	NA
ENSBTAG00000009236	XLOC_014910	-0.35	6.37	0.0035	0.056	DAGLB	diacylglycerol lipase, beta
ENSBTAG00000008665	XLOC_005217	-0.33	5.69	0.0035	0.056	DIXDC1	DIX domain containing 1
ENSBTAG00000008661	XLOC_005217	-0.33	5.69	0.0035	0.056	C15H11orf52	chromosome 15 open reading frame, human C11orf52
ENSBTAG00000015100	XLOC_011281	-0.31	6.39	0.0035	0.056	ATP6V0E1	ATPase, H+ transporting, lysosomal 9kDa, V0 subunit e1
ENSBTAG00000000991	XLOC_018853	0.26	3.57	0.0035	0.056	MRPL32	mitochondrial ribosomal protein L32
ENSBTAG00000018049	XLOC_021421	-0.38	6.02	0.0035	0.056	MKNK2	MAP kinase interacting serine/threonine kinase 2
ENSBTAG00000010682	XLOC_013606	-0.7	8.09	0.0036	0.057	DDR1	discoidin domain receptor tyrosine kinase 1
ENSBTAG00000027722	XLOC_005870	-0.35	7.45	0.0036	0.057	IPO7	importin 7
ENSBTAG00000005136	XLOC_003727	-0.17	6.69	0.0036	0.057	ABI1	abl interactor 1
ENSBTAG00000017738	XLOC_007207	0.94	4.06	0.0036	0.057	EMID1	EMI domain containing 1
ENSBTAG00000009726	XLOC_006839	-0.25	4.7	0.0036	0.057	KLHL12	kelch like family member 12
ENSBTAG00000008280	XLOC_004734	-0.84	0.78	0.0036	0.057	HNF4G	hepatocyte nuclear factor 4 gamma
ENSBTAG00000013302	XLOC_010945	0.21	4.94	0.0036	0.057	R3HDM1	R3H domain containing 1
ENSBTAG00000026394	XLOC_014664	-0.42	3.66	0.0036	0.057	UBALD1	UBA-like domain containing 1
ENSBTAG00000001906	XLOC_008384	0.39	3.82	0.0036	0.057	FANCA	Fanconi anemia complementation group A
ENSBTAG00000003587	XLOC_021147	-0.23	5.25	0.0036	0.057	ELL	elongation factor for RNA polymerase II
ENSBTAG00000021252	XLOC_024253	0.77	2.09	0.0036	0.057	TMEM35	transmembrane protein 35
ENSBTAG00000002249	XLOC_016666	0.52	0.97	0.0036	0.057	NAALADL1	N-acetylated alpha-linked acidic dipeptidase-like 1
ENSBTAG00000039196	XLOC_006262	1.18	1.46	0.0037	0.058	LOC510860	C4b-binding protein alpha-like
ENSBTAG00000037404	XLOC_016341	0.46	4.27	0.0037	0.058	LRFN4	leucine rich repeat and fibronectin type III domain containing 4
ENSBTAG00000007382	XLOC_012231	-0.27	4.48	0.0037	0.058	SCAPER	S-phase cyclin A-associated protein in the ER
ENSBTAG00000019951	XLOC_021698	0.27	3.76	0.0037	0.058	PCYOX1L	prenylcysteine oxidase 1 like
ENSBTAG00000007192	XLOC_005245	-0.42	5.45	0.0037	0.058	SIDT2	SID1 transmembrane family member 2
ENSBTAG00000014992	XLOC_006530	-1.42	1.32	0.0037	0.058	GPR37L1	G protein-coupled receptor 37 like 1
ENSBTAG00000001165	XLOC_015966	-0.5	4.21	0.0037	0.058	AIFM2	apoptosis inducing factor, mitochondria associated 2
ENSBTAG00000003066	XLOC_011487	-0.36	6.39	0.0037	0.058	NSA2	NSA2 ribosome biogenesis homolog (S. cerevisiae)
ENSBTAG00000003316	XLOC_025158	-0.35	5.54	0.0037	0.058	SYAP1	synapse associated protein 1
ENSBTAG00000020633	XLOC_008487	0.32	5.36	0.0038	0.058	NOB1	NIN1/RPN12 binding protein 1 homolog
ENSBTAG00000011766	XLOC_011573	0.66	7.23	0.0038	0.059	C7	complement component 7
ENSBTAG00000024449	XLOC_006913	1.22	5.14	0.0038	0.059	CENPF	centromere protein F
ENSBTAG00000018773	XLOC_019170	-1.5	3.48	0.0038	0.059	RND1	Rho family GTPase 1
ENSBTAG00000023963	XLOC_010588	-0.25	4.5	0.0038	0.059	RHBDD1	rhomboid domain containing 1
ENSBTAG00000030817	XLOC_019018	-0.25	5.2	0.0038	0.059	LMBR1	limb development membrane protein 1
ENSBTAG00000006099	XLOC_017655	-0.16	6.3	0.0038	0.059	PIP5K1A	phosphatidylinositol-4-phosphate 5-kinase, type I, alpha
ENSBTAG00000000590	XLOC_007066	0.96	3.83	0.0038	0.059	POLE	polymerase (DNA directed), epsilon, catalytic subunit
ENSBTAG00000019901	XLOC_017977	0.91	4	0.0039	0.059	RAD54L	RAD54-like (S. cerevisiae)
ENSBTAG00000003502	XLOC_022307	1.07	4.68	0.0039	0.06	SPOCK1	sparc/osteonectin, cwcv and kazal-like domains proteoglycan (testican) 1
ENSBTAG00000014238	XLOC_020264	-0.41	6.41	0.0039	0.06	ATP6V1E1	ATPase, H+ transporting, lysosomal 31kDa, V1 subunit E1
ENSBTAG00000031993	XLOC_007525	0.8	-0.04	0.0039	0.06	FAM222A	family with sequence similarity 222 member A
ENSBTAG00000019537	XLOC_015862	-0.26	5.56	0.0039	0.06	2018-03-08	membrane associated ring-CH-type finger 8
XLOC_003766	XLOC_003766	-0.75	-0.87	0.0039	0.06	NA	NA
ENSBTAG00000010444	XLOC_019967	-1.08	8.6	0.0039	0.06	ERBB3	erb-b2 receptor tyrosine kinase 3
ENSBTAG00000002977	XLOC_010738	-0.41	6.88	0.0039	0.06	ECE1	endothelin converting enzyme 1
ENSBTAG00000010956	XLOC_020973	0.18	7.63	0.004	0.06	SCARB2	scavenger receptor class B member 2
ENSBTAG00000022004	XLOC_012863	-0.41	8.51	0.004	0.06	FLNB	filamin B
ENSBTAG00000010948	XLOC_024186	-0.55	4.45	0.004	0.06	CLIC2	chloride intracellular channel 2
ENSBTAG00000011082	XLOC_020043	0.75	6.58	0.004	0.06	IGF1	insulin like growth factor 1
ENSBTAG00000021092	XLOC_005128	2.17	1.24	0.004	0.06	ATP6V0D2	ATPase, H+ transporting, lysosomal 38kDa, V0 subunit d2
ENSBTAG00000007361	XLOC_016661	-0.3	5.61	0.004	0.06	EHD1	EH domain containing 1
ENSBTAG00000004553	XLOC_021906	-0.63	9.2	0.004	0.061	TPM4	tropomyosin 4
ENSBTAG00000000695	XLOC_023186	-0.26	6.34	0.004	0.061	UBAP2	ubiquitin associated protein 2
ENSBTAG00000047027	XLOC_001673	-0.23	4.73	0.004	0.061	C10H14orf119	chromosome 10 open reading frame, human C14orf119
ENSBTAG00000010048	XLOC_010327	0.99	2.11	0.004	0.061	SPC25	SPC25, NDC80 kinetochore complex component
ENSBTAG00000018255	XLOC_002042	-0.41	8.02	0.004	0.061	ACTN1	actinin alpha 1
ENSBTAG00000010408	XLOC_006251	0.45	6.53	0.004	0.061	IKBKE	inhibitor of kappa light polypeptide gene enhancer in B-cells, kinase epsilon
ENSBTAG00000021240	XLOC_005075	1.67	-0.08	0.0041	0.061	DCSTAMP	dendrocyte expressed seven transmembrane protein
ENSBTAG00000026704	XLOC_023711	1.01	1.29	0.0041	0.062	CENPW	centromere protein W
ENSBTAG00000019231	XLOC_010468	0.23	3.8	0.0041	0.062	C2H2orf47	chromosome 2 open reading frame, human C2orf47
ENSBTAG00000018000	XLOC_014762	-0.27	5.6	0.0041	0.062	CLN3	ceroid-lipofuscinosis, neuronal 3
ENSBTAG00000017764	XLOC_018104	-0.29	5.13	0.0041	0.062	HDAC4	histone deacetylase 4
ENSBTAG00000012290	XLOC_014369	-1.96	-0.34	0.0041	0.062	SCNN1B	sodium channel, non voltage gated 1 beta subunit
ENSBTAG00000004173	XLOC_015478	-0.46	4.82	0.0041	0.062	UBXN8	UBX domain protein 8
ENSBTAG00000020757	XLOC_019802	-0.25	7.75	0.0042	0.062	PCBP2	poly(rC) binding protein 2
ENSBTAG00000030470	XLOC_008180	-0.36	2.63	0.0042	0.062	NA	Uncharacterized protein
XLOC_022074	XLOC_022074	-0.87	1.4	0.0042	0.062	NA	NA
ENSBTAG00000006607	XLOC_021755	-0.37	8.1	0.0042	0.062	CCNG1	cyclin G1
ENSBTAG00000015981	XLOC_018671	0.71	3.66	0.0042	0.063	ETV1	ets variant 1
ENSBTAG00000006515	XLOC_006777	0.31	3.7	0.0042	0.063	ESPN	espin
ENSBTAG00000012599	XLOC_001079	-0.34	6.5	0.0042	0.063	SMAD3	SMAD family member 3
ENSBTAG00000000940	XLOC_013511	-0.26	5.44	0.0042	0.063	TBCC	tubulin folding cofactor C
ENSBTAG00000016406	XLOC_003764	0.76	3.6	0.0042	0.063	MCM10	minichromosome maintenance 10 replication initiation factor
ENSBTAG00000021527	XLOC_011721	-0.31	6.85	0.0042	0.063	IGF1R	insulin like growth factor 1 receptor
XLOC_024027	XLOC_024027	1.36	-1.2	0.0043	0.063	NA	NA
ENSBTAG00000025644	XLOC_001541	-0.37	8.24	0.0043	0.063	CALM1	calmodulin 1 (phosphorylase kinase, delta)
ENSBTAG00000015318	XLOC_008041	-0.31	7.03	0.0043	0.064	PVRL2	poliovirus receptor-related 2 (herpesvirus entry mediator B)
ENSBTAG00000047345	XLOC_008041	-0.31	7.03	0.0043	0.064	NA	Uncharacterized protein
ENSBTAG00000016514	XLOC_006963	0.76	3.98	0.0043	0.064	CPE	carboxypeptidase E
ENSBTAG00000004511	XLOC_003164	-0.3	6.12	0.0043	0.064	VAV2	vav guanine nucleotide exchange factor 2
ENSBTAG00000015413	XLOC_000886	-0.39	5.38	0.0043	0.064	RASA2	RAS p21 protein activator 2
ENSBTAG00000031809	XLOC_021353	-0.29	5.86	0.0043	0.064	DENND1C	DENN/MADD domain containing 1C
ENSBTAG00000019956	XLOC_017967	0.39	6.21	0.0043	0.064	CMPK1	cytidine/uridine monophosphate kinase 1
ENSBTAG00000032364	XLOC_022022	0.42	2.31	0.0043	0.064	NA	Uncharacterized protein
ENSBTAG00000002880	XLOC_015228	-0.63	6.24	0.0043	0.064	SORBS1	sorbin and SH3 domain containing 1
ENSBTAG00000002639	XLOC_008358	-0.23	6.55	0.0044	0.064	ZDHHC7	zinc finger, DHHC-type containing 7
ENSBTAG00000037690	XLOC_015252	0.66	4.16	0.0044	0.064	MIR1287	microRNA 1287
ENSBTAG00000014313	XLOC_015252	0.66	4.16	0.0044	0.064	PYROXD2	pyridine nucleotide-disulphide oxidoreductase domain 2
ENSBTAG00000015280	XLOC_017996	1.05	3	0.0044	0.065	KIF2C	kinesin family member 2C
ENSBTAG00000002999	XLOC_006012	-0.38	3.64	0.0044	0.065	ANAPC15	anaphase promoting complex subunit 15
ENSBTAG00000011456	XLOC_010004	0.48	5.94	0.0044	0.065	NT5C3B	5'-nucleotidase, cytosolic IIIB
ENSBTAG00000020852	XLOC_009781	-0.74	4.76	0.0045	0.065	SLC16A11	solute carrier family 16 member 11
ENSBTAG00000004140	XLOC_002635	0.76	-0.89	0.0045	0.065	STKLD1	serine/threonine kinase-like domain containing 1
ENSBTAG00000017271	XLOC_003726	1.12	2.69	0.0045	0.065	MASTL	microtubule associated serine/threonine kinase like
ENSBTAG00000001778	XLOC_007965	-0.36	3.68	0.0045	0.066	NFKBIB	nuclear factor of kappa light polypeptide gene enhancer in B-cells inhibitor, beta
ENSBTAG00000021341	XLOC_011780	-0.27	5.65	0.0045	0.066	BTBD1	BTB (POZ) domain containing 1
XLOC_004275	XLOC_004275	-0.63	2.05	0.0045	0.066	NA	NA
ENSBTAG00000019340	XLOC_003566	0.61	1.04	0.0045	0.066	PCDH9	protocadherin 9
ENSBTAG00000014737	XLOC_015567	0.54	3.15	0.0045	0.066	VEGFC	vascular endothelial growth factor C
ENSBTAG00000010442	XLOC_015204	0.46	3.98	0.0046	0.067	PANK1	pantothenate kinase 1
ENSBTAG00000011880	XLOC_000510	0.68	3.65	0.0046	0.067	CHAF1B	chromatin assembly factor 1 subunit B
ENSBTAG00000019920	XLOC_014644	-0.87	3.55	0.0046	0.067	CCDC64B	coiled-coil domain containing 64B
XLOC_019667	XLOC_019667	-1.15	1.04	0.0046	0.067	NA	NA
ENSBTAG00000026248	XLOC_014869	-0.37	4.34	0.0046	0.067	POP7	POP7 homolog, ribonuclease P/MRP subunit
ENSBTAG00000007986	XLOC_020720	0.42	6.33	0.0046	0.067	WHSC1	Wolf-Hirschhorn syndrome candidate 1
ENSBTAG00000047567	XLOC_016276	-0.37	4.15	0.0047	0.067	VEGFB	vascular endothelial growth factor B
ENSBTAG00000005816	XLOC_001658	-0.19	6.61	0.0047	0.067	IRF9	interferon regulatory factor 9
ENSBTAG00000005815	XLOC_001658	-0.19	6.61	0.0047	0.067	RNF31	ring finger protein 31
ENSBTAG00000021499	XLOC_015980	-0.53	9.97	0.0047	0.067	PSAP	prosaposin
ENSBTAG00000038745	XLOC_010140	-0.3	4.44	0.0047	0.067	CHMP6	charged multivesicular body protein 6
ENSBTAG00000004211	XLOC_019564	-0.33	6.86	0.0047	0.067	TNFRSF1A	tumor necrosis factor receptor superfamily member 1A
ENSBTAG00000015016	XLOC_019094	-0.43	7	0.0047	0.067	CALCOCO1	calcium binding and coiled-coil domain 1
ENSBTAG00000000414	XLOC_021363	-1.72	1.77	0.0047	0.067	FUT6	fucosyltransferase 6
ENSBTAG00000003469	XLOC_001442	-0.23	5.83	0.0047	0.067	CHURC1	churchill domain containing 1
ENSBTAG00000009292	XLOC_009527	-0.76	2.77	0.0047	0.068	TMEM100	transmembrane protein 100
XLOC_001912	XLOC_001912	1.01	0.78	0.0047	0.068	NA	NA
ENSBTAG00000013298	XLOC_006525	0.32	3.73	0.0047	0.068	PLA2G4A	phospholipase A2, group IVA (cytosolic, calcium-dependent)
ENSBTAG00000001794	XLOC_022081	0.28	2.4	0.0047	0.068	RPL36	ribosomal protein L36
ENSBTAG00000014140	XLOC_000882	-0.27	5.76	0.0047	0.068	ATP1B3	ATPase, Na+/K+ transporting, beta 3 polypeptide
ENSBTAG00000010109	XLOC_015748	0.68	4.97	0.0047	0.068	CDK1	cyclin-dependent kinase 1
ENSBTAG00000008348	XLOC_004412	0.46	6.74	0.0047	0.068	NOL4L	nucleolar protein 4-like
ENSBTAG00000000097	XLOC_017284	-0.18	7.01	0.0047	0.068	EFCAB14	EF-hand calcium binding domain 14
ENSBTAG00000045957	XLOC_020336	-0.24	5.51	0.0048	0.068	SAMM50	SAMM50 sorting and assembly machinery component
ENSBTAG00000020622	XLOC_017343	0.84	0.42	0.0048	0.068	COL9A2	collagen type IX alpha 2
ENSBTAG00000013168	XLOC_018658	0.36	4.27	0.0048	0.068	RPA3	replication protein A3
ENSBTAG00000021097	XLOC_016334	-0.89	0.82	0.0048	0.068	PELI3	pellino E3 ubiquitin protein ligase family member 3
ENSBTAG00000014773	XLOC_021756	0.61	3.64	0.0048	0.068	HMMR	hyaluronan-mediated motility receptor (RHAMM)
ENSBTAG00000047680	XLOC_016408	-0.37	4.9	0.0048	0.068	IRF7	interferon regulatory factor 7
ENSBTAG00000047914	XLOC_016408	-0.37	4.9	0.0048	0.068	CDHR5	cadherin related family member 5
ENSBTAG00000021686	XLOC_022708	1.03	2.91	0.0048	0.068	MELK	maternal embryonic leucine zipper kinase
ENSBTAG00000011757	XLOC_001479	-0.38	7.16	0.0048	0.068	PSEN1	presenilin 1
ENSBTAG00000004600	XLOC_025003	-0.14	7.17	0.0049	0.069	OTUD5	OTU deubiquitinase 5
ENSBTAG00000004597	XLOC_025003	-0.14	7.17	0.0049	0.069	PIM2	Pim-2 proto-oncogene, serine/threonine kinase
ENSBTAG00000027626	XLOC_015512	-0.16	6.18	0.0049	0.069	GOLGA7	golgin A7
ENSBTAG00000000140	XLOC_006312	-0.65	6.56	0.0049	0.069	EPHX1	epoxide hydrolase 1
ENSBTAG00000019550	XLOC_023126	-0.3	3.54	0.0049	0.069	TBC1D2	TBC1 domain family member 2
ENSBTAG00000010829	XLOC_023169	0.45	3.71	0.0049	0.069	NA	NA
ENSBTAG00000040390	XLOC_023169	0.45	3.71	0.0049	0.069	NA	NA
ENSBTAG00000045582	XLOC_006897	-0.28	8.02	0.0049	0.069	ARPC5	actin related protein 2/3 complex subunit 5
ENSBTAG00000002613	XLOC_012307	0.89	3.13	0.0049	0.069	MIS18BP1	MIS18 binding protein 1
ENSBTAG00000003794	XLOC_008422	0.79	6.07	0.0049	0.069	GNAO1	guanine nucleotide binding protein (G protein), alpha activating activity polypeptide O
ENSBTAG00000031890	XLOC_015163	-0.19	6.68	0.0049	0.069	DOCK1	dedicator of cytokinesis 1
ENSBTAG00000015940	XLOC_016248	1.39	3.97	0.005	0.069	SCGB2A2	secretoglobin, family 2A, member 2
ENSBTAG00000010899	XLOC_009425	-0.83	6.36	0.005	0.07	TIMP2	TIMP metallopeptidase inhibitor 2
ENSBTAG00000007635	XLOC_010464	0.62	2.27	0.005	0.07	PLCL1	phospholipase C like 1
ENSBTAG00000016501	XLOC_006107	-0.35	6.59	0.005	0.07	ARHGAP1	Rho GTPase activating protein 1
ENSBTAG00000015848	XLOC_024358	0.22	4.89	0.005	0.07	PHKA1	phosphorylase kinase, alpha 1 (muscle)
ENSBTAG00000016584	XLOC_023759	0.33	5.03	0.005	0.07	RPF2	ribosome production factor 2 homolog
ENSBTAG00000006716	XLOC_002503	-0.62	2.81	0.005	0.07	PTGS1	prostaglandin-endoperoxide synthase 1 (prostaglandin G/H synthase and cyclooxygenase)
ENSBTAG00000018112	XLOC_025212	-0.38	6.13	0.005	0.07	TBL1X	transducin (beta)-like 1X-linked
ENSBTAG00000009150	XLOC_005845	0.89	5.06	0.0051	0.071	SPON1	spondin 1
ENSBTAG00000014764	XLOC_020227	-0.44	9.11	0.0051	0.071	CD9	CD9 molecule
XLOC_010122	XLOC_010122	-1.21	0.5	0.0051	0.071	NA	NA
ENSBTAG00000000458	XLOC_008451	-0.23	6.77	0.0051	0.071	DYNC1LI2	dynein, cytoplasmic 1, light intermediate chain 2
ENSBTAG00000017118	XLOC_013752	-0.31	6.52	0.0051	0.071	FAM8A1	family with sequence similarity 8 member A1
ENSBTAG00000005014	XLOC_002947	0.23	4.83	0.0051	0.071	LCLAT1	lysocardiolipin acyltransferase 1
ENSBTAG00000010481	XLOC_016622	-0.32	5.62	0.0052	0.071	UBXN1	UBX domain protein 1
ENSBTAG00000010163	XLOC_014368	-1.56	4.36	0.0052	0.071	SCNN1G	sodium channel, non voltage gated 1 gamma subunit
XLOC_006758	XLOC_006758	-0.24	3.32	0.0052	0.071	NA	NA
ENSBTAG00000043297	XLOC_011119	0.73	-1.08	0.0052	0.071	SNORD20	Small nucleolar RNA SNORD20
ENSBTAG00000003682	XLOC_005502	1.53	-0.99	0.0052	0.071	DNAJB13	DnaJ heat shock protein family (Hsp40) member B13
ENSBTAG00000016513	XLOC_008804	-0.37	3.25	0.0052	0.071	ZNF331	zinc finger protein 331
ENSBTAG00000020944	XLOC_008374	-0.67	6.8	0.0052	0.072	PIEZO1	piezo-type mechanosensitive ion channel component 1
ENSBTAG00000014119	XLOC_006800	-0.4	5.39	0.0052	0.072	PRKCZ	protein kinase C, zeta
ENSBTAG00000013991	XLOC_023776	-1.03	-0.29	0.0052	0.072	NR2E1	nuclear receptor subfamily 2 group E member 1
ENSBTAG00000008248	XLOC_024499	0.37	5.52	0.0052	0.072	DMD	dystrophin
ENSBTAG00000047380	XLOC_005841	-1.92	-0.55	0.0052	0.072	CALCB	calcitonin-related polypeptide beta
ENSBTAG00000000011	XLOC_022937	1.56	-0.04	0.0052	0.072	TDH	L-threonine dehydrogenase
ENSBTAG00000009131	XLOC_022474	0.26	6.61	0.0053	0.072	TTC37	tetratricopeptide repeat domain 37
ENSBTAG00000039121	XLOC_010644	-0.33	8.15	0.0053	0.072	PTP4A2	protein tyrosine phosphatase type IVA, member 2
ENSBTAG00000013290	XLOC_002760	0.55	6.14	0.0053	0.072	DYSF	dysferlin, limb girdle muscular dystrophy 2B (autosomal recessive)
ENSBTAG00000008629	XLOC_004703	-0.24	6.24	0.0053	0.072	MTFR1	mitochondrial fission regulator 1
ENSBTAG00000033648	XLOC_020444	-0.26	3.36	0.0053	0.072	INTS12	integrator complex subunit 12
XLOC_010263	XLOC_010263	-1.24	-0.96	0.0053	0.072	NA	NA
ENSBTAG00000004861	XLOC_005879	-0.26	7.16	0.0053	0.073	EIF3F	eukaryotic translation initiation factor 3 subunit F
ENSBTAG00000006659	XLOC_007156	-0.83	3.35	0.0054	0.073	TMEM116	transmembrane protein 116
ENSBTAG00000011616	XLOC_009549	2.29	-1.19	0.0054	0.073	MPO	myeloperoxidase
ENSBTAG00000031933	XLOC_009086	-1.09	3.75	0.0054	0.074	ALOX12E	arachidonate lipoxygenase, epidermal
ENSBTAG00000016331	XLOC_014667	0.64	7.03	0.0054	0.074	ROGDI	rogdi homolog
ENSBTAG00000011575	XLOC_009389	-0.3	6.57	0.0054	0.074	RFNG	RFNG O-fucosylpeptide 3-beta-N-acetylglucosaminyltransferase
ENSBTAG00000021319	XLOC_010590	-0.19	6.28	0.0054	0.074	MFF	mitochondrial fission factor
ENSBTAG00000039709	XLOC_019361	0.88	2.18	0.0055	0.074	PARPBP	PARP1 binding protein
ENSBTAG00000009886	XLOC_019615	-0.56	5.72	0.0055	0.074	KDELR3	KDEL endoplasmic reticulum protein retention receptor 3
ENSBTAG00000015972	XLOC_006275	-0.44	3.08	0.0055	0.074	GLRX2	glutaredoxin 2
ENSBTAG00000006835	XLOC_005810	0.8	5.96	0.0055	0.074	MCAM	melanoma cell adhesion molecule
ENSBTAG00000013054	XLOC_018049	1.76	3.68	0.0055	0.074	MFSD2A	major facilitator superfamily domain containing 2A
ENSBTAG00000010171	XLOC_020280	-0.32	5.4	0.0055	0.074	JOSD1	Josephin domain containing 1
ENSBTAG00000012046	XLOC_021975	-0.84	6.43	0.0055	0.074	JUNB	jun B proto-oncogene
ENSBTAG00000011514	XLOC_010585	0.26	4.45	0.0055	0.074	MRPL44	mitochondrial ribosomal protein L44
ENSBTAG00000011190	XLOC_024800	-0.46	9.94	0.0055	0.074	FLNA	filamin A
ENSBTAG00000012491	XLOC_025217	1.45	1.51	0.0055	0.074	LOC100300091	allergen Bos d 2
ENSBTAG00000002566	XLOC_021868	-0.41	6.07	0.0055	0.074	PGPEP1	pyroglutamyl-peptidase I
ENSBTAG00000009423	XLOC_020554	-0.68	4.31	0.0055	0.074	NIPAL1	NIPA like domain containing 1
ENSBTAG00000008310	XLOC_005337	-0.24	6.25	0.0055	0.074	TMEM9B	TMEM9 domain family member B
ENSBTAG00000002425	XLOC_010331	-0.66	4.04	0.0055	0.074	SCN9A	sodium channel, voltage gated, type IX alpha subunit
ENSBTAG00000000745	XLOC_018800	-0.63	6.34	0.0055	0.074	AQP1	aquaporin 1 (Colton blood group)
ENSBTAG00000021306	XLOC_006034	1.63	3.12	0.0056	0.075	CHRDL2	chordin-like 2
ENSBTAG00000016398	XLOC_019849	1.54	-1.36	0.0056	0.075	DNAJC22	DnaJ heat shock protein family (Hsp40) member C22
ENSBTAG00000000550	XLOC_021570	-0.4	6.59	0.0056	0.075	ATP5D	ATP synthase, H+ transporting, mitochondrial F1 complex, delta subunit
ENSBTAG00000020124	XLOC_002738	-0.25	4.24	0.0056	0.075	HTRA2	HtrA serine peptidase 2
ENSBTAG00000010597	XLOC_018303	0.43	2.95	0.0056	0.075	GGCT	gamma-glutamylcyclotransferase
ENSBTAG00000026915	XLOC_022916	-0.27	5.42	0.0056	0.075	NEK1	NIMA-related kinase 1
ENSBTAG00000006523	XLOC_023642	-1.08	6.67	0.0056	0.075	SOD2	superoxide dismutase 2, mitochondrial
ENSBTAG00000020605	XLOC_009757	-0.62	2.97	0.0056	0.075	SMTNL2	smoothelin-like 2
ENSBTAG00000007910	XLOC_009451	-0.22	5.99	0.0057	0.075	EXOC7	exocyst complex component 7
ENSBTAG00000026812	XLOC_010474	-1.4	2.94	0.0057	0.075	AOX2	aldehyde oxidase 2
ENSBTAG00000005674	XLOC_013188	-0.54	4.16	0.0057	0.075	NEU1	neuraminidase 1 (lysosomal sialidase)
ENSBTAG00000012019	XLOC_003656	-0.56	3.81	0.0057	0.075	IRS2	insulin receptor substrate 2
ENSBTAG00000019864	XLOC_004894	0.75	4.25	0.0057	0.075	MAPK15	mitogen-activated protein kinase 15
ENSBTAG00000003741	XLOC_015067	0.89	3.89	0.0057	0.075	NEURL1	neuralized E3 ubiquitin protein ligase 1
ENSBTAG00000003700	XLOC_009867	-0.58	-0.01	0.0057	0.075	SLC5A10	solute carrier family 5 (sodium/sugar cotransporter), member 10
ENSBTAG00000030503	XLOC_020145	-0.43	5.54	0.0057	0.076	H2AFJ	H2A histone family, member J
ENSBTAG00000011787	XLOC_007188	-0.39	6.13	0.0057	0.076	LOC533308	iron-sulfur cluster scaffold homolog (E. coli)-like
ENSBTAG00000012397	XLOC_020613	0.39	3.94	0.0058	0.076	DCK	deoxycytidine kinase
ENSBTAG00000021808	XLOC_019856	-0.31	5.17	0.0058	0.076	CACNB3	calcium channel, voltage-dependent, beta 3 subunit
ENSBTAG00000009126	XLOC_009791	0.75	2.57	0.0058	0.076	YBX2	Y-box binding protein 2
ENSBTAG00000007581	XLOC_009860	-0.88	4.79	0.0058	0.076	ADORA2B	adenosine A2b receptor
ENSBTAG00000009548	XLOC_013126	0.43	3.45	0.0058	0.076	MAD2L1BP	MAD2L1 binding protein
ENSBTAG00000012899	XLOC_000544	-0.71	7.45	0.0058	0.077	IFNGR2	interferon gamma receptor 2 (interferon gamma transducer 1)
ENSBTAG00000046140	XLOC_003186	-0.63	4.87	0.0059	0.077	NPDC1	neural proliferation, differentiation and control, 1
ENSBTAG00000008362	XLOC_010550	-0.29	6.42	0.0059	0.077	CTDSP1	CTD small phosphatase 1
ENSBTAG00000015794	XLOC_016875	0.68	5.76	0.0059	0.077	NES	nestin
ENSBTAG00000016737	XLOC_003548	-0.31	5.39	0.0059	0.077	CDK8	cyclin-dependent kinase 8
ENSBTAG00000011582	XLOC_010652	-1.46	5.01	0.006	0.078	NA	serine incorporator 2
ENSBTAG00000010105	XLOC_014993	-0.35	5.01	0.006	0.078	SLC35G1	solute carrier family 35 member G1
ENSBTAG00000010820	XLOC_006047	-0.67	2.28	0.006	0.078	WNT11	wingless-type MMTV integration site family member 11
ENSBTAG00000008180	XLOC_011264	0.88	2.77	0.006	0.078	SPDL1	spindle apparatus coiled-coil protein 1
ENSBTAG00000014668	XLOC_002762	-0.25	6.02	0.006	0.078	NAGK	N-acetylglucosamine kinase
ENSBTAG00000000021	XLOC_020040	-0.45	3.62	0.006	0.078	CCDC53	coiled-coil domain containing 53
ENSBTAG00000017040	XLOC_004901	0.66	5.46	0.006	0.078	LY6E	lymphocyte antigen 6 complex, locus E
XLOC_002671	XLOC_002671	0.51	3.44	0.006	0.078	NA	NA
ENSBTAG00000021932	XLOC_009089	-0.43	6.25	0.006	0.078	RNASEK	ribonuclease K
ENSBTAG00000021931	XLOC_009089	-0.43	6.25	0.006	0.078	C19H17orf49	chromosome 19 open reading frame, human C17orf49
ENSBTAG00000007247	XLOC_017491	0.87	3.08	0.006	0.078	NUF2	NUF2, NDC80 kinetochore complex component
ENSBTAG00000026199	XLOC_014555	-0.42	10.55	0.0061	0.078	ACTB	actin, beta
ENSBTAG00000045827	XLOC_012656	1.11	-0.09	0.0061	0.078	NA	NA
ENSBTAG00000021846	XLOC_012656	1.11	-0.09	0.0061	0.078	CELSR3	cadherin EGF LAG seven-pass G-type receptor 3
ENSBTAG00000019230	XLOC_017190	0.61	2.34	0.0061	0.078	PTGER3	prostaglandin E receptor 3
ENSBTAG00000005218	XLOC_005843	-0.65	5.1	0.0061	0.079	PDE3B	phosphodiesterase 3B
ENSBTAG00000035230	XLOC_006880	-0.23	6.57	0.0061	0.079	TOR1AIP2	torsin A interacting protein 2
ENSBTAG00000037813	XLOC_006880	-0.23	6.57	0.0061	0.079	TOR1AIP2	torsin A interacting protein 2
ENSBTAG00000017366	XLOC_009248	-0.78	4.45	0.0061	0.079	GRB7	growth factor receptor bound protein 7
ENSBTAG00000002591	XLOC_007174	-0.24	5.59	0.0061	0.079	GLTP	glycolipid transfer protein
ENSBTAG00000016026	XLOC_000408	0.71	3.19	0.0061	0.079	PCOLCE2	procollagen C-endopeptidase enhancer 2
ENSBTAG00000011865	XLOC_016617	0.2	7.84	0.0061	0.079	MTA2	metastasis associated 1 family member 2
ENSBTAG00000011872	XLOC_016617	0.2	7.84	0.0061	0.079	EML3	echinoderm microtubule associated protein like 3
ENSBTAG00000002363	XLOC_011160	-0.38	4.08	0.0062	0.079	SESN2	sestrin 2
ENSBTAG00000018216	XLOC_013957	0.81	1.85	0.0062	0.079	SKA1	spindle and kinetochore associated complex subunit 1
XLOC_014020	XLOC_014020	-0.78	-0.09	0.0062	0.079	NA	NA
ENSBTAG00000031834	XLOC_011928	-0.32	3.85	0.0062	0.079	LOC514011	uncharacterized LOC514011
ENSBTAG00000026522	XLOC_020230	1.02	0.6	0.0062	0.079	LOC101907388	elongation of very long chain fatty acids protein 4-like
ENSBTAG00000003192	XLOC_009419	0.75	7.19	0.0062	0.079	TBC1D16	TBC1 domain family member 16
ENSBTAG00000010012	XLOC_011492	-0.29	8.21	0.0062	0.079	BTF3	basic transcription factor 3
ENSBTAG00000005827	XLOC_023765	-0.27	4.91	0.0062	0.08	FIG4	FIG4 phosphoinositide 5-phosphatase
ENSBTAG00000011888	XLOC_018001	0.7	0.52	0.0062	0.08	CCDC24	coiled-coil domain containing 24
ENSBTAG00000013387	XLOC_003999	-0.26	6.05	0.0063	0.08	CHMP4B	charged multivesicular body protein 4B
ENSBTAG00000021780	XLOC_009837	0.19	6.22	0.0063	0.08	SCO1	SCO cytochrome oxidase deficient homolog 1 (yeast)
ENSBTAG00000012925	XLOC_002155	-0.23	6.16	0.0063	0.08	NCAPH	non-SMC condensin I complex subunit H
ENSBTAG00000034995	XLOC_002155	-0.23	6.16	0.0063	0.08	ITPRIPL1	inositol 1,4,5-trisphosphate receptor interacting protein-like 1
ENSBTAG00000012909	XLOC_011814	1.5	3.19	0.0063	0.08	CRABP1	cellular retinoic acid binding protein 1
ENSBTAG00000013607	XLOC_021071	-0.34	7.9	0.0063	0.08	WDR1	WD repeat domain 1
ENSBTAG00000017674	XLOC_006449	0.58	2.49	0.0063	0.08	SCNN1D	sodium channel, non voltage gated 1 delta subunit
XLOC_013774	XLOC_013774	-3.53	3.88	0.0063	0.08	NA	NA
ENSBTAG00000033983	XLOC_001074	-0.46	7.06	0.0063	0.08	MAP2K1	mitogen-activated protein kinase kinase 1
ENSBTAG00000046971	XLOC_002176	-0.37	4.08	0.0063	0.08	NA	tyrosine-protein phosphatase non-receptor type 13
ENSBTAG00000007787	XLOC_010261	0.25	4.59	0.0063	0.08	HIBCH	3-hydroxyisobutyryl-CoA hydrolase
ENSBTAG00000048229	XLOC_014617	-0.32	4.92	0.0063	0.08	NA	Translationally-controlled tumor protein
ENSBTAG00000001683	XLOC_010805	0.62	0.46	0.0063	0.08	FAM171B	family with sequence similarity 171 member B
ENSBTAG00000008686	XLOC_003293	-0.74	3.92	0.0063	0.08	SLC46A3	solute carrier family 46 member 3
ENSBTAG00000017604	XLOC_016913	-0.42	5.49	0.0063	0.08	RAB13	RAB13, member RAS oncogene family
ENSBTAG00000003894	XLOC_007785	-1.38	4.72	0.0064	0.08	NDRG4	NDRG family member 4
ENSBTAG00000047794	XLOC_012890	0.71	1.22	0.0064	0.08	DNAH1	dynein, axonemal, heavy chain 1
ENSBTAG00000017027	XLOC_017985	0.42	2.22	0.0064	0.08	MMACHC	methylmalonic aciduria (cobalamin deficiency) cblC type, with homocystinuria
ENSBTAG00000011831	XLOC_001360	-0.25	7.58	0.0064	0.08	SPPL2A	signal peptide peptidase like 2A
ENSBTAG00000024096	XLOC_017379	-0.41	2.83	0.0064	0.08	LSM10	LSM10, U7 small nuclear RNA associated
XLOC_022988	XLOC_022988	-0.92	-1.09	0.0064	0.08	NA	NA
ENSBTAG00000018236	XLOC_010437	-0.38	5.32	0.0064	0.08	EPB41L5	erythrocyte membrane protein band 4.1 like 5
ENSBTAG00000020453	XLOC_018953	-0.66	2.89	0.0064	0.08	CLEC5A	C-type lectin domain family 5 member A
ENSBTAG00000000576	XLOC_024551	-1.39	1.4	0.0064	0.08	ADGRG2	adhesion G protein-coupled receptor G2
ENSBTAG00000032819	XLOC_000211	-2.55	4.34	0.0064	0.081	MUC20	mucin 20, cell surface associated
ENSBTAG00000007259	XLOC_020094	0.95	2.14	0.0064	0.081	ELFN2	extracellular leucine-rich repeat and fibronectin type III domain containing 2
ENSBTAG00000043462	XLOC_005828	0.76	0.26	0.0064	0.081	SNORD14	Small nucleolar RNA SNORD14
ENSBTAG00000016800	XLOC_001965	0.36	6.35	0.0065	0.081	SEMA6D	semaphorin 6D
ENSBTAG00000010389	XLOC_020647	-0.53	3.69	0.0065	0.081	STBD1	starch binding domain 1
ENSBTAG00000012413	XLOC_000239	0.64	0.88	0.0065	0.081	FGF12	fibroblast growth factor 12
ENSBTAG00000007061	XLOC_016291	-0.26	4.71	0.0065	0.081	PPP2R5B	protein phosphatase 2 regulatory subunit B', beta
ENSBTAG00000018616	XLOC_011528	0.25	5.32	0.0065	0.081	IPO11	importin 11
ENSBTAG00000017936	XLOC_023299	0.72	1.45	0.0065	0.081	FRRS1L	ferric chelate reductase 1 like
ENSBTAG00000016619	XLOC_000020	1.04	1.74	0.0065	0.081	MIS18A	MIS18 kinetochore protein A
ENSBTAG00000001511	XLOC_000249	-0.68	6.11	0.0065	0.081	BCL6	B-cell CLL/lymphoma 6
ENSBTAG00000012141	XLOC_016349	0.22	3.6	0.0065	0.081	RAD9A	RAD9 checkpoint clamp component A
ENSBTAG00000009830	XLOC_005499	-0.71	3.18	0.0066	0.081	PLEKHB1	pleckstrin homology domain containing B1
ENSBTAG00000031950	XLOC_019894	-0.97	7.35	0.0066	0.081	RAB3IP	RAB3A interacting protein
ENSBTAG00000009245	XLOC_015622	-0.35	6.54	0.0066	0.081	PPP2CB	protein phosphatase 2, catalytic subunit, beta isozyme
ENSBTAG00000002185	XLOC_000885	-0.19	4.49	0.0066	0.081	RNF7	ring finger protein 7
ENSBTAG00000021744	XLOC_006120	-0.35	6.77	0.0066	0.081	PSMC3	proteasome 26S subunit, ATPase 3
XLOC_002364	XLOC_002364	-0.25	2.85	0.0066	0.081	NA	NA
ENSBTAG00000005273	XLOC_002183	-0.51	7.17	0.0066	0.081	IL1R1	interleukin 1 receptor, type I
ENSBTAG00000019368	XLOC_020921	0.36	8.05	0.0066	0.081	IGFBP7	insulin like growth factor binding protein 7
ENSBTAG00000013866	XLOC_017617	-0.32	5.51	0.0066	0.081	RPS27	ribosomal protein S27
ENSBTAG00000012537	XLOC_020431	-0.22	5.63	0.0066	0.081	CASP6	caspase 6
ENSBTAG00000013851	XLOC_017159	-0.19	5.03	0.0067	0.082	BCL10	B-cell CLL/lymphoma 10
ENSBTAG00000026278	XLOC_014833	-1.02	6.56	0.0067	0.082	CLDN4	claudin 4
ENSBTAG00000008849	XLOC_017079	-0.56	7.33	0.0067	0.082	SORT1	sortilin 1
ENSBTAG00000035081	XLOC_010653	-1.36	5.09	0.0067	0.082	LOC101902670	serine incorporator 2-like
ENSBTAG00000018642	XLOC_012173	0.39	4.65	0.0067	0.082	RCCD1	RCC1 domain containing 1
ENSBTAG00000011734	XLOC_015210	-1.84	0.3	0.0067	0.082	ANKRD1	ankyrin repeat domain 1 (cardiac muscle)
ENSBTAG00000005732	XLOC_017382	-0.18	5.19	0.0067	0.082	TRAPPC3	trafficking protein particle complex 3
XLOC_001002	XLOC_001002	1.81	0.91	0.0067	0.082	NA	NA
ENSBTAG00000017709	XLOC_015116	0.56	3.61	0.0067	0.082	ATRNL1	attractin like 1
ENSBTAG00000001508	XLOC_022914	-0.36	4.87	0.0067	0.082	SH3RF1	SH3 domain containing ring finger 1
ENSBTAG00000015312	XLOC_020225	-0.34	6.17	0.0067	0.082	LTBR	lymphotoxin beta receptor
ENSBTAG00000011147	XLOC_000864	-0.23	5.83	0.0068	0.082	RNF13	ring finger protein 13
ENSBTAG00000018563	XLOC_006971	1.14	7.5	0.0068	0.082	SFRP2	secreted frizzled-related protein 2
ENSBTAG00000003692	XLOC_006027	0.7	6.63	0.0068	0.082	UCP2	uncoupling protein 2 (mitochondrial, proton carrier)
ENSBTAG00000015181	XLOC_023896	-0.39	1.77	0.0068	0.083	EPM2A	epilepsy, progressive myoclonus type 2A, Lafora disease (laforin)
ENSBTAG00000035907	XLOC_025070	-0.2	9.67	0.0068	0.083	DDX3X	DEAD-box helicase 3, X-linked
ENSBTAG00000009916	XLOC_004940	-0.22	5.5	0.0068	0.083	WDYHV1	WDYHV motif containing 1
ENSBTAG00000012600	XLOC_003542	-0.2	3.71	0.0068	0.083	GTF3A	general transcription factor IIIA
ENSBTAG00000029927	XLOC_010834	0.44	4.46	0.0068	0.083	MIR10B	microRNA 10b
ENSBTAG00000004835	XLOC_010834	0.44	4.46	0.0068	0.083	HOXD3	homeobox D3
ENSBTAG00000039581	XLOC_010834	0.44	4.46	0.0068	0.083	HOXD4	homeobox D4
ENSBTAG00000014138	XLOC_024165	-0.24	2.97	0.0068	0.083	MTM1	myotubularin 1
ENSBTAG00000045945	XLOC_021310	0.21	6.2	0.0068	0.083	MIR2882	microRNA 2882
ENSBTAG00000019220	XLOC_021310	0.21	6.2	0.0068	0.083	SMARCA4	SWI/SNF related, matrix associated, actin dependent regulator of chromatin, subfamily a, member 4
ENSBTAG00000010772	XLOC_021544	-0.29	4.16	0.0068	0.083	TPGS1	tubulin polyglutamylase complex subunit 1
ENSBTAG00000018364	XLOC_016224	0.39	5.11	0.0069	0.083	TMEM132A	transmembrane protein 132A
XLOC_012372	XLOC_012372	0.83	2.52	0.0069	0.083	NA	NA
ENSBTAG00000018803	XLOC_009207	-0.24	5.69	0.0069	0.083	SNF8	SNF8, ESCRT-II complex subunit
ENSBTAG00000010275	XLOC_004649	-0.29	6.83	0.0069	0.083	KIAA0196	KIAA0196 ortholog
ENSBTAG00000010452	XLOC_018912	-0.33	6.94	0.0069	0.083	PODXL	podocalyxin-like
ENSBTAG00000013165	XLOC_005141	0.41	5.72	0.0069	0.083	ENPP2	ectonucleotide pyrophosphatase/phosphodiesterase 2
ENSBTAG00000014032	XLOC_004750	-0.27	7.35	0.0069	0.083	EIF3H	eukaryotic translation initiation factor 3 subunit H
ENSBTAG00000011646	XLOC_003901	0.25	6.26	0.0069	0.083	ZNF512B	zinc finger protein 512B
ENSBTAG00000001776	XLOC_008571	-0.32	6.15	0.0069	0.083	SIRT2	sirtuin 2
ENSBTAG00000046092	XLOC_024359	0.38	4.07	0.0069	0.083	HDAC8	histone deacetylase 8
ENSBTAG00000001898	XLOC_001559	-0.44	3.43	0.0069	0.083	CCDC112	coiled-coil domain containing 112
XLOC_020159	XLOC_020159	-1.78	4.05	0.0069	0.083	NA	NA
ENSBTAG00000018402	XLOC_000863	-0.22	5.79	0.0069	0.083	TSC22D2	TSC22 domain family member 2
ENSBTAG00000025564	XLOC_001880	-0.36	6.84	0.0069	0.083	RPL36AL	ribosomal protein L36a like
ENSBTAG00000009842	XLOC_014734	1.45	3.45	0.007	0.084	CRYM	crystallin mu
ENSBTAG00000016147	XLOC_007038	0.7	2.56	0.007	0.084	CETN4	centrin 4
XLOC_019475	XLOC_019475	-0.87	-1.04	0.007	0.084	NA	NA
ENSBTAG00000005456	XLOC_023397	1.19	2.6	0.007	0.084	TTK	TTK protein kinase
ENSBTAG00000010042	XLOC_014085	-0.3	6.66	0.007	0.084	RIOK3	RIO kinase 3
ENSBTAG00000012751	XLOC_012402	-0.43	5.05	0.0071	0.084	BTBD6	BTB (POZ) domain containing 6
ENSBTAG00000016467	XLOC_001131	0.66	6.71	0.0071	0.084	SLC22A17	solute carrier family 22 member 17
ENSBTAG00000038733	XLOC_001131	0.66	6.71	0.0071	0.084	EFS	embryonal Fyn-associated substrate
ENSBTAG00000020541	XLOC_020493	-0.29	5.88	0.0071	0.084	PIGY	phosphatidylinositol glycan anchor biosynthesis class Y
ENSBTAG00000002755	XLOC_013913	-0.37	7.24	0.0071	0.084	ANKRD12	ankyrin repeat domain 12
ENSBTAG00000037566	XLOC_014665	0.23	5.52	0.0071	0.084	ZNF500	zinc finger protein 500
ENSBTAG00000006593	XLOC_014665	0.23	5.52	0.0071	0.084	ANKS3	ankyrin repeat and sterile alpha motif domain containing 3
ENSBTAG00000010085	XLOC_015599	0.47	5.06	0.0071	0.085	SLC7A2	solute carrier family 7 (cationic amino acid transporter, y+ system), member 2
ENSBTAG00000008945	XLOC_007493	-1.75	-0.76	0.0071	0.085	SDSL	serine dehydratase-like
ENSBTAG00000010298	XLOC_001323	-0.26	4.8	0.0072	0.085	GTF2A2	general transcription factor IIA 2
ENSBTAG00000002117	XLOC_006060	0.81	1.76	0.0072	0.085	KIF18A	kinesin family member 18A
ENSBTAG00000002988	XLOC_011198	-0.3	5.92	0.0072	0.085	TMEM57	transmembrane protein 57
ENSBTAG00000007206	XLOC_018420	0.57	4.4	0.0072	0.085	STRIP2	striatin interacting protein 2
ENSBTAG00000008366	XLOC_009942	1.18	2.01	0.0072	0.085	STAC2	SH3 and cysteine rich domain 2
ENSBTAG00000005357	XLOC_005267	-0.25	5.88	0.0072	0.085	VPS11	VPS11, CORVET/HOPS core subunit
ENSBTAG00000020648	XLOC_020900	0.23	5.01	0.0072	0.085	SCFD2	sec1 family domain containing 2
ENSBTAG00000010812	XLOC_007463	-0.44	4.48	0.0073	0.085	P2RX4	purinergic receptor P2X, ligand gated ion channel, 4
ENSBTAG00000015178	XLOC_013393	0.3	3.7	0.0073	0.085	ECI2	enoyl-CoA delta isomerase 2
ENSBTAG00000046905	XLOC_018224	1.18	1.05	0.0073	0.085	NA	Uncharacterized protein
ENSBTAG00000005607	XLOC_024362	0.94	2.12	0.0073	0.085	ERCC6L	excision repair cross-complementation group 6 like
ENSBTAG00000014927	XLOC_012466	-0.22	6.18	0.0073	0.085	OXSR1	oxidative stress responsive 1
ENSBTAG00000011825	XLOC_021259	-0.17	6.2	0.0073	0.086	C7H19orf43	chromosome 7 open reading frame, human C19orf43
ENSBTAG00000003733	XLOC_009775	-0.64	1.72	0.0073	0.086	TM4SF5	transmembrane 4 L six family member 5
ENSBTAG00000046911	XLOC_012776	1.39	-0.78	0.0073	0.086	SCN10A	sodium channel, voltage gated, type X alpha subunit
ENSBTAG00000011950	XLOC_010757	0.18	7.28	0.0074	0.086	EMC1	ER membrane protein complex subunit 1
ENSBTAG00000019174	XLOC_011757	0.31	5.31	0.0074	0.086	ZNF710	zinc finger protein 710
ENSBTAG00000004194	XLOC_003133	-0.42	6.15	0.0074	0.086	RALGDS	ral guanine nucleotide dissociation stimulator
ENSBTAG00000005751	XLOC_001872	0.23	5.22	0.0074	0.086	CDAN1	codanin 1
ENSBTAG00000007284	XLOC_003517	1.16	-0.16	0.0074	0.087	CCNA1	cyclin A1
ENSBTAG00000018283	XLOC_012774	-0.3	5.91	0.0075	0.087	ACAA1	acetyl-CoA acyltransferase 1
ENSBTAG00000002178	XLOC_014669	-0.59	6.75	0.0075	0.087	PPL	periplakin
ENSBTAG00000012518	XLOC_022347	-0.52	6.29	0.0075	0.087	PCDH1	protocadherin 1
ENSBTAG00000007638	XLOC_001300	0.85	0.1	0.0075	0.087	PIF1	PIF1 5'-to-3' DNA helicase
ENSBTAG00000013294	XLOC_006253	-0.58	3.03	0.0075	0.087	DYRK3	dual specificity tyrosine-(Y)-phosphorylation regulated kinase 3
ENSBTAG00000019645	XLOC_003441	0.24	6.31	0.0075	0.087	TFDP1	transcription factor Dp-1
ENSBTAG00000012426	XLOC_013853	-0.18	4.55	0.0075	0.087	INO80C	INO80 complex subunit C
ENSBTAG00000018663	XLOC_010208	-0.5	4.91	0.0075	0.087	GPRC5C	G protein-coupled receptor, class C, group 5, member C
ENSBTAG00000020035	XLOC_000002	-0.45	5.3	0.0075	0.087	RCAN1	regulator of calcineurin 1
ENSBTAG00000018765	XLOC_000683	1.16	1.64	0.0075	0.087	SEMA5B	semaphorin 5B
ENSBTAG00000016253	XLOC_009310	0.23	4.71	0.0075	0.087	G6PC3	glucose 6 phosphatase, catalytic, 3
ENSBTAG00000020227	XLOC_006613	0.9	0.86	0.0076	0.088	FAM72A	family with sequence similarity 72 member A
ENSBTAG00000000283	XLOC_017750	-0.5	5.83	0.0076	0.088	CSF1	colony stimulating factor 1
ENSBTAG00000019788	XLOC_020243	-0.61	4.39	0.0076	0.088	TEAD4	TEA domain family member 4
ENSBTAG00000012718	XLOC_025083	-0.54	6.26	0.0077	0.089	XK	X-linked Kx blood group
ENSBTAG00000009107	XLOC_009421	0.25	3.91	0.0077	0.089	CBX8	chromobox 8
ENSBTAG00000020597	XLOC_006348	1.09	2.19	0.0077	0.089	FMO3	flavin containing monooxygenase 3
ENSBTAG00000017021	XLOC_015537	0.66	3.74	0.0078	0.089	MCM4	Uncharacterized protein
ENSBTAG00000010103	XLOC_001895	1.48	2.88	0.0078	0.089	TRIM9	tripartite motif containing 9
ENSBTAG00000004277	XLOC_020685	0.58	3.63	0.0078	0.089	EVC2	Ellis van Creveld syndrome 2
ENSBTAG00000010647	XLOC_022802	0.95	5.25	0.0078	0.089	NTRK2	neurotrophic tyrosine kinase, receptor, type 2
XLOC_013952	XLOC_013952	1.68	3.47	0.0078	0.089	NA	NA
ENSBTAG00000038073	XLOC_012373	1.13	-0.62	0.0078	0.089	NA	NA
ENSBTAG00000014806	XLOC_009749	0.4	5.59	0.0078	0.089	ATP2A3	ATPase, Ca++ transporting, ubiquitous
ENSBTAG00000020495	XLOC_023980	-0.39	5.82	0.0078	0.089	SH3YL1	SH3 and SYLF domain containing 1
ENSBTAG00000005496	XLOC_024384	0.29	4.93	0.0078	0.09	RP2	retinitis pigmentosa 2 (X-linked recessive)
ENSBTAG00000014521	XLOC_020868	-0.68	6.78	0.0078	0.09	UGDH	UDP-glucose 6-dehydrogenase
ENSBTAG00000003415	XLOC_003484	-0.26	6.27	0.0079	0.09	ESD	esterase D
XLOC_015902	XLOC_015902	-1.12	-1.31	0.0079	0.09	NA	NA
ENSBTAG00000017165	XLOC_005099	0.59	7.24	0.0079	0.09	MATN2	matrilin 2
ENSBTAG00000012355	XLOC_017998	-0.2	6.28	0.0079	0.09	RNF220	ring finger protein 220
ENSBTAG00000021442	XLOC_012441	0.36	5.69	0.0079	0.09	CRTAP	cartilage associated protein
ENSBTAG00000004905	XLOC_009995	-0.91	9.52	0.0079	0.09	KRT19	keratin 19, type I
ENSBTAG00000017751	XLOC_009507	0.4	5.15	0.008	0.09	RGS9	regulator of G-protein signaling 9
ENSBTAG00000007181	XLOC_008429	-0.42	5.41	0.008	0.091	KIFC3	kinesin family member C3
ENSBTAG00000005129	XLOC_014989	0.93	2.87	0.008	0.091	CEP55	centrosomal protein 55kDa
ENSBTAG00000037693	XLOC_021983	-2.23	5.99	0.008	0.091	NA	NA
ENSBTAG00000009641	XLOC_001435	0.34	5.78	0.008	0.091	MTHFD1	methylenetetrahydrofolate dehydrogenase (NADP+ dependent) 1, methenyltetrahydrofolate cyclohydrolase, formyltetrahydrofolate synthetase
ENSBTAG00000011154	XLOC_002462	-0.56	6.66	0.008	0.091	SDC1	syndecan 1
ENSBTAG00000015538	XLOC_013444	-0.15	6.37	0.008	0.091	LEMD2	LEM domain containing 2
ENSBTAG00000020109	XLOC_014655	0.17	5.56	0.008	0.091	TRAP1	TNF receptor-associated protein 1
ENSBTAG00000007104	XLOC_001124	0.82	1.04	0.0081	0.091	JPH4	junctophilin 4
ENSBTAG00000017162	XLOC_010328	0.45	5.56	0.0081	0.091	STK39	serine/threonine kinase 39
ENSBTAG00000000074	XLOC_017921	0.24	5.88	0.0081	0.092	NFIA	nuclear factor I/A
ENSBTAG00000035286	XLOC_012427	-0.31	2.86	0.0082	0.092	CMC1	C-x(9)-C motif containing 1
ENSBTAG00000016131	XLOC_019023	0.7	4.09	0.0082	0.092	NCAPG2	non-SMC condensin II complex subunit G2
ENSBTAG00000011683	XLOC_002064	0.34	7.29	0.0082	0.093	NUMB	numb homolog (Drosophila)
ENSBTAG00000034385	XLOC_020214	0.78	-0.15	0.0082	0.093	GPR162	G protein-coupled receptor 162
ENSBTAG00000016197	XLOC_005261	-0.35	7.03	0.0082	0.093	PHLDB1	pleckstrin homology-like domain, family B, member 1
ENSBTAG00000005658	XLOC_000760	0.38	3.19	0.0082	0.093	ECE2	endothelin converting enzyme 2
ENSBTAG00000003394	XLOC_007564	-0.26	5	0.0082	0.093	RNF215	ring finger protein 215
ENSBTAG00000033961	XLOC_023717	-0.41	5.09	0.0083	0.093	RNF217	ring finger protein 217
ENSBTAG00000004281	XLOC_004273	-0.72	8.19	0.0083	0.093	ACSS1	acyl-CoA synthetase short-chain family member 1
ENSBTAG00000009086	XLOC_012253	-0.68	6.1	0.0083	0.093	LOXL1	lysyl oxidase like 1
ENSBTAG00000027937	XLOC_003851	-0.45	7.23	0.0083	0.093	PRNP	prion protein
ENSBTAG00000038806	XLOC_007400	0.94	-0.89	0.0083	0.093	ZNF891	zinc finger protein 891
ENSBTAG00000000030	XLOC_010073	0.83	1.49	0.0084	0.094	RDM1	RAD52 motif containing 1
ENSBTAG00000039275	XLOC_021805	0.36	6.45	0.0084	0.094	ERAP2	endoplasmic reticulum aminopeptidase 2
ENSBTAG00000010204	XLOC_023605	-0.21	5.79	0.0084	0.094	PCMT1	protein-L-isoaspartate (D-aspartate) O-methyltransferase
ENSBTAG00000012989	XLOC_006178	-0.42	3.87	0.0084	0.094	UBE2L6	ubiquitin conjugating enzyme E2L 6
ENSBTAG00000026234	XLOC_004794	-0.23	5.91	0.0084	0.094	STK3	serine/threonine kinase 3
ENSBTAG00000002953	XLOC_023306	-0.45	6.32	0.0084	0.094	TXN	thioredoxin
ENSBTAG00000044033	XLOC_022453	0.58	3.47	0.0084	0.094	EDIL3	EGF like repeats and discoidin domains 3
ENSBTAG00000016294	XLOC_003787	-0.31	2.46	0.0085	0.094	ZNF438	zinc finger protein 438
ENSBTAG00000044029	XLOC_001232	-0.33	4.91	0.0085	0.094	AVEN	apoptosis, caspase activation inhibitor
ENSBTAG00000010543	XLOC_021464	1.03	2.84	0.0085	0.094	FGFR4	fibroblast growth factor receptor 4
ENSBTAG00000040076	XLOC_021303	0.21	6.87	0.0085	0.094	ILF3	interleukin enhancer binding factor 3
ENSBTAG00000016388	XLOC_004358	-0.86	2.95	0.0085	0.095	SLCO4A1	solute carrier organic anion transporter family member 4A1
ENSBTAG00000018948	XLOC_008065	0.74	0	0.0085	0.095	HIF3A	hypoxia inducible factor 3, alpha subunit
ENSBTAG00000000510	XLOC_019821	-0.23	5.19	0.0086	0.095	ATG101	autophagy related 101
ENSBTAG00000014548	XLOC_006904	-0.24	6.93	0.0086	0.095	FAM129A	family with sequence similarity 129 member A
ENSBTAG00000015369	XLOC_017658	0.2	6.24	0.0086	0.095	MLLT11	myeloid/lymphoid or mixed-lineage leukemia; translocated to, 11
ENSBTAG00000015371	XLOC_017658	0.2	6.24	0.0086	0.095	GABPB2	GA binding protein transcription factor, beta subunit 2
ENSBTAG00000012291	XLOC_019697	-0.24	4.92	0.0086	0.095	TBC1D22A	TBC1 domain family member 22A
ENSBTAG00000007417	XLOC_019975	0.54	1.2	0.0086	0.095	GDF11	growth differentiation factor 11
ENSBTAG00000039740	XLOC_013594	-0.23	5.95	0.0086	0.095	LY6G5B	lymphocyte antigen 6 complex, locus G5B
ENSBTAG00000008837	XLOC_013594	-0.23	5.95	0.0086	0.095	CSNK2B	casein kinase 2 beta
ENSBTAG00000018245	XLOC_011587	0.84	3.27	0.0086	0.095	SLC1A3	solute carrier family 1 (glial high affinity glutamate transporter), member 3
XLOC_019701	XLOC_019701	1.59	3.12	0.0086	0.095	NA	NA
ENSBTAG00000017388	XLOC_017326	-0.33	4.19	0.0086	0.095	SVBP	small vasohibin binding protein
ENSBTAG00000010366	XLOC_011143	0.62	3.7	0.0086	0.095	HCRTR1	hypocretin (orexin) receptor 1
ENSBTAG00000004349	XLOC_019830	-0.2	7.98	0.0086	0.095	DAZAP2	DAZ associated protein 2
ENSBTAG00000000868	XLOC_007643	-0.35	3.5	0.0086	0.095	ZFP1	ZFP1 zinc finger protein
ENSBTAG00000002620	XLOC_015956	1.11	2.46	0.0086	0.095	DNA2	DNA replication helicase/nuclease 2
ENSBTAG00000018432	XLOC_019747	-1.23	-1.02	0.0086	0.095	SLC6A15	solute carrier family 6 (neutral amino acid transporter), member 15
ENSBTAG00000012372	XLOC_017310	-0.44	2.47	0.0086	0.095	TMEM53	transmembrane protein 53
ENSBTAG00000003172	XLOC_001836	0.44	2.81	0.0086	0.095	MEIS2	Meis homeobox 2
ENSBTAG00000014417	XLOC_014460	-0.42	5	0.0086	0.095	NA	Uncharacterized protein
ENSBTAG00000000440	XLOC_005216	-0.45	2.43	0.0087	0.095	HSPB2	heat shock protein family B (small) member 2
ENSBTAG00000017844	XLOC_017275	0.5	2.34	0.0087	0.095	STIL	SCL/TAL1 interrupting locus
ENSBTAG00000002243	XLOC_016293	-0.33	3.75	0.0087	0.095	SNX15	sorting nexin 15
ENSBTAG00000020989	XLOC_006664	0.72	1.75	0.0087	0.095	SUSD4	sushi domain containing 4
ENSBTAG00000010279	XLOC_008950	-0.61	3.05	0.0087	0.095	DUSP14	dual specificity phosphatase 14
ENSBTAG00000012691	XLOC_015620	-0.15	5.74	0.0087	0.095	GTF2E2	general transcription factor IIE subunit 2
ENSBTAG00000001609	XLOC_010223	0.52	3.11	0.0087	0.095	MAP2K6	mitogen-activated protein kinase kinase 6
XLOC_002617	XLOC_002617	0.61	5.09	0.0087	0.095	NA	NA
ENSBTAG00000013339	XLOC_004200	-0.93	7.25	0.0088	0.095	NEBL	nebulette
ENSBTAG00000019672	XLOC_013363	-0.25	5.95	0.0088	0.095	LOC574091	nucleoside-diphosphate kinase NBR-A
ENSBTAG00000019675	XLOC_013363	-0.25	5.95	0.0088	0.095	ATXN1	ataxin 1
ENSBTAG00000005929	XLOC_016703	-0.85	6.38	0.0088	0.096	SPTBN2	spectrin, beta, non-erythrocytic 2
ENSBTAG00000030784	XLOC_020055	-0.24	5.85	0.0088	0.096	APPL2	adaptor protein, phosphotyrosine interaction, PH domain and leucine zipper containing 2
ENSBTAG00000013017	XLOC_017076	-0.28	4.77	0.0088	0.096	GNAT2	guanine nucleotide binding protein (G protein), alpha transducing activity polypeptide 2
ENSBTAG00000007829	XLOC_019104	0.32	5.63	0.0089	0.096	CSAD	cysteine sulfinic acid decarboxylase
ENSBTAG00000008126	XLOC_006402	0.56	2.68	0.0089	0.096	NPHP4	nephronophthisis 4
ENSBTAG00000001024	XLOC_011180	0.2	7.46	0.0089	0.096	ARID1A	AT-rich interaction domain 1A
ENSBTAG00000034225	XLOC_015876	-0.13	5.58	0.0089	0.096	TAF5L	TATA-box binding protein associated factor 5 like
ENSBTAG00000039509	XLOC_020150	-1.04	-0.02	0.0089	0.096	GPRC5A	G protein-coupled receptor, class C, group 5, member A
ENSBTAG00000002205	XLOC_020891	2.05	0.04	0.0089	0.096	CNGA1	cyclic nucleotide gated channel alpha 1
ENSBTAG00000047428	XLOC_006954	-0.34	4.31	0.0089	0.096	ZNF281	zinc finger protein 281
ENSBTAG00000003081	XLOC_015576	0.2	6.13	0.0089	0.096	RWDD4	RWD domain containing 4
ENSBTAG00000015113	XLOC_017338	0.76	7.12	0.0089	0.096	CITED4	Cbp/p300-interacting transactivator, with Glu/Asp rich carboxy-terminal domain, 4
ENSBTAG00000001815	XLOC_018556	-0.48	5.52	0.0089	0.096	ARHGEF5	Rho guanine nucleotide exchange factor 5
ENSBTAG00000048067	XLOC_009932	0.53	0.92	0.0089	0.096	C19H17orf96	chromosome 19 open reading frame, human C17orf96
ENSBTAG00000000435	XLOC_019098	0.21	4.84	0.009	0.097	TARBP2	TAR (HIV-1) RNA binding protein 2
ENSBTAG00000020141	XLOC_022605	1	4.72	0.009	0.097	FREM1	FRAS1 related extracellular matrix 1
ENSBTAG00000006168	XLOC_010828	-0.19	5.72	0.009	0.097	RBM45	RNA binding motif protein 45
ENSBTAG00000017446	XLOC_016126	1.01	1.84	0.009	0.097	E2F8	E2F transcription factor 8
ENSBTAG00000021851	XLOC_018251	-0.24	5.25	0.009	0.097	BCAP29	B-cell receptor-associated protein 29
ENSBTAG00000020229	XLOC_022277	1.11	0.04	0.009	0.097	ATP8B3	ATPase, aminophospholipid transporter, class I, type 8B, member 3
ENSBTAG00000016913	XLOC_019259	0.82	1.16	0.0091	0.097	AVIL	advillin
ENSBTAG00000015988	XLOC_014709	-0.57	8.94	0.0091	0.097	MYH11	myosin, heavy chain 11, smooth muscle
XLOC_008375	XLOC_008375	-0.68	1.64	0.0091	0.097	NA	NA
ENSBTAG00000019370	XLOC_024444	0.2	7.94	0.0091	0.097	RAB21	RAB21, member RAS oncogene family
ENSBTAG00000031564	XLOC_024444	0.2	7.94	0.0091	0.097	GNL3L	guanine nucleotide binding protein-like 3 (nucleolar)-like
ENSBTAG00000010515	XLOC_002664	-0.28	4.93	0.0091	0.097	FBXW5	F-box and WD repeat domain containing 5
ENSBTAG00000000454	XLOC_019869	0.24	5.26	0.0091	0.098	TMEM106C	transmembrane protein 106C
ENSBTAG00000008736	XLOC_018564	-0.17	6.08	0.0092	0.098	CUL1	cullin 1
ENSBTAG00000044175	XLOC_011309	1.09	1.68	0.0092	0.098	CENPK	centromere protein K
ENSBTAG00000005269	XLOC_001921	0.92	2.69	0.0092	0.098	CCNB2	cyclin B2
XLOC_020355	XLOC_020355	1.53	-1.56	0.0092	0.098	NA	NA
ENSBTAG00000012779	XLOC_002477	0.39	5.6	0.0092	0.098	FAM49A	family with sequence similarity 49 member A
ENSBTAG00000016649	XLOC_020239	0.41	5.26	0.0092	0.098	CCND2	cyclin D2
ENSBTAG00000034113	XLOC_021725	0.39	4.99	0.0092	0.098	GALNT10	polypeptide N-acetylgalactosaminyltransferase 10
ENSBTAG00000007650	XLOC_010336	0.95	0.53	0.0092	0.098	SLC38A11	solute carrier family 38 member 11
ENSBTAG00000030209	XLOC_009399	-0.33	7.97	0.0092	0.098	ARHGDIA	Rho GDP dissociation inhibitor (GDI) alpha
ENSBTAG00000007435	XLOC_015047	0.26	5.86	0.0093	0.098	NOLC1	nucleolar and coiled-body phosphoprotein 1
ENSBTAG00000015224	XLOC_021709	0.23	5.62	0.0093	0.098	TCOF1	Treacher Collins-Franceschetti syndrome 1
ENSBTAG00000023375	XLOC_001007	-0.23	4.66	0.0093	0.098	METTL6	methyltransferase like 6
ENSBTAG00000033365	XLOC_023456	0.56	2.64	0.0093	0.098	METTL24	methyltransferase like 24
ENSBTAG00000007001	XLOC_021058	0.51	0.64	0.0093	0.098	SLC26A1	solute carrier family 26 (anion exchanger), member 1
ENSBTAG00000048234	XLOC_006959	-0.32	4.89	0.0093	0.098	TMEM9	transmembrane protein 9
ENSBTAG00000025659	XLOC_022893	0.65	3.26	0.0093	0.098	ZNF618	zinc finger protein 618
ENSBTAG00000009020	XLOC_002247	-0.37	7.08	0.0093	0.098	CRIM1	cysteine rich transmembrane BMP regulator 1 (chordin-like)
ENSBTAG00000047752	XLOC_003750	-0.36	3.05	0.0093	0.098	OTUD1	OTU deubiquitinase 1
ENSBTAG00000043237	XLOC_024432	0.54	5.28	0.0094	0.099	SNORA11	Small nucleolar RNA SNORA11
ENSBTAG00000048077	XLOC_024432	0.54	5.28	0.0094	0.099	MAGED4B	melanoma antigen family D, 4B
XLOC_013763	XLOC_013763	0.76	2.96	0.0094	0.099	NA	NA
ENSBTAG00000000125	XLOC_007373	0.28	3.84	0.0094	0.099	SPATA5	spermatogenesis associated 5
ENSBTAG00000012237	XLOC_018846	0.58	8.33	0.0094	0.099	AEBP1	AE binding protein 1
ENSBTAG00000048068	XLOC_018846	0.58	8.33	0.0094	0.099	NA	NA
ENSBTAG00000018790	XLOC_023477	-1.2	-1.36	0.0094	0.099	BVES	blood vessel epicardial substance
ENSBTAG00000044027	XLOC_003412	1.23	2.58	0.0094	0.099	ITGBL1	integrin subunit beta like 1
ENSBTAG00000007523	XLOC_014422	-0.22	4.69	0.0094	0.099	STX4	syntaxin 4
ENSBTAG00000035858	XLOC_001018	0.17	6.87	0.0095	0.099	MCC	mutated in colorectal cancers
ENSBTAG00000038534	XLOC_008302	0.79	-0.05	0.0095	0.099	ZNF446	zinc finger protein 446
ENSBTAG00000007453	XLOC_013184	-0.37	4.81	0.0095	0.099	NELFE	negative elongation factor complex member E
ENSBTAG00000008237	XLOC_016417	-0.36	6.65	0.0095	0.099	TOLLIP	toll interacting protein
ENSBTAG00000013744	XLOC_021712	-0.53	7.29	0.0095	0.099	SYNPO	synaptopodin
ENSBTAG00000007093	XLOC_019578	0.44	4.71	0.0095	0.099	DDX11	DEAD/H (Asp-Glu-Ala-Asp/His) box helicase 11
ENSBTAG00000026993	XLOC_019243	-0.38	7.14	0.0095	0.099	TMBIM4	transmembrane BAX inhibitor motif containing 4
ENSBTAG00000012708	XLOC_000812	0.52	1.42	0.0095	0.099	SERPINI1	serpin peptidase inhibitor, clade I (neuroserpin), member 1
ENSBTAG00000006702	XLOC_004765	-0.32	8.52	0.0095	0.099	EIF3E	eukaryotic translation initiation factor 3 subunit E
ENSBTAG00000020655	XLOC_010639	-0.23	5.84	0.0095	0.099	BSDC1	BSD domain containing 1
ENSBTAG00000019184	XLOC_007701	-0.19	5.98	0.0096	0.1	TRAPPC2L	trafficking protein particle complex 2-like
ENSBTAG00000014940	XLOC_009802	0.93	-0.63	0.0096	0.1	KCNAB3	potassium channel, voltage gated subfamily A regulatory beta subunit 3
ENSBTAG00000047856	XLOC_000217	-0.22	7.16	0.0096	0.1	PAK2	p21 protein (Cdc42/Rac)-activated kinase 2
ENSBTAG00000004884	XLOC_002210	0.53	0.99	0.0096	0.1	SLC4A5	solute carrier family 4 (sodium bicarbonate cotransporter), member 5
ENSBTAG00000019312	XLOC_019137	0.26	5.86	0.0097	0.1	TFCP2	transcription factor CP2
ENSBTAG00000012443	XLOC_003212	1.09	3.09	0.0097	0.1	DIAPH3	diaphanous related formin 3
ENSBTAG00000009223	XLOC_011177	-1.05	4.64	0.0097	0.1	SFN	stratifin
ENSBTAG00000013535	XLOC_006375	-0.21	5.31	0.0097	0.1	DFFA	DNA fragmentation factor, 45kDa, alpha polypeptide
ENSBTAG00000030667	XLOC_008688	0.54	1	0.0097	0.1	CCDC114	coiled-coil domain containing 114
ENSBTAG00000020346	XLOC_007088	-0.41	2.53	0.0097	0.1	CCDC92	coiled-coil domain containing 92
ENSBTAG00000007888	XLOC_002990	0.49	3.68	0.0097	0.1	EFR3B	EFR3 homolog B
ENSBTAG00000005426	XLOC_001539	-0.27	2.97	0.0097	0.1	PSMC1	proteasome 26S subunit, ATPase 1
XLOC_016246	XLOC_016246	0.38	2.91	0.0097	0.1	NA	NA
ENSBTAG00000039888	XLOC_024446	0.21	7.26	0.0098	0.1	MAGED2	melanoma antigen family D, 2
ENSBTAG00000005244	XLOC_003543	-0.47	2.26	0.0098	0.1	RASL11A	RAS-like family 11 member A
ENSBTAG00000008185	XLOC_008652	-0.51	1.63	0.0099	0.1	RTN2	reticulon 2
ENSBTAG00000024950	XLOC_009346	-0.61	3.38	0.0099	0.1	ACE	angiotensin I converting enzyme
XLOC_022103	XLOC_022103	0.75	1.22	0.0099	0.1	NA	NA
ENSBTAG00000014828	XLOC_021246	0.36	4.49	0.0099	0.1	CACNA1A	calcium channel, voltage-dependent, P/Q type, alpha 1A subunit
ENSBTAG00000007778	XLOC_023051	0.71	-0.07	0.0099	0.1	TRPM3	transient receptor potential cation channel, subfamily M, member 3
ENSBTAG00000014069	XLOC_018652	-1.06	7.42	0.0099	0.1	PDK4	pyruvate dehydrogenase kinase 4
ENSBTAG00000023600	XLOC_000222	0.62	7.07	0.0099	0.1	APOD	apolipoprotein D
ENSBTAG00000010581	XLOC_012559	-0.3	7.05	0.0099	0.1	MAGI1	membrane associated guanylate kinase, WW and PDZ domain containing 1
ENSBTAG00000007652	XLOC_010988	0.3	5.22	0.0099	0.1	RFTN2	raftlin family member 2
ENSBTAG00000006587	XLOC_023234	0.49	3.94	0.01	0.1	ZNF367	zinc finger protein 367
ENSBTAG00000013953	XLOC_018437	-0.42	8.98	0.01	0.1	CALD1	caldesmon 1
ENSBTAG00000007962	XLOC_004540	-0.54	6.93	0.01	0.1	ATP9A	ATPase, class II, type 9A
ENSBTAG00000004321	XLOC_015057	0.56	4.51	0.01	0.1	SFXN2	sideroflexin 2
ENSBTAG00000021576	XLOC_006786	-0.56	5.09	0.01	0.1	LMOD1	leiomodin 1
ENSBTAG00000017404	XLOC_007217	0.31	4.05	0.01	0.1	SEC14L2	SEC14 like lipid binding 2
ENSBTAG00000002305	XLOC_022270	0.48	2.68	0.01	0.1	PCSK4	proprotein convertase subtilisin/kexin type 4
ENSBTAG00000019745	XLOC_014600	-0.24	4.94	0.01	0.1	LMF1	lipase maturation factor 1
ENSBTAG00000020595	XLOC_013072	-0.17	6.66	0.01	0.1	KCTD20	potassium channel tetramerization domain containing 20
ENSBTAG00000006021	XLOC_004012	0.26	5.39	0.01	0.1	CEP250	centrosomal protein 250kDa
ENSBTAG00000006818	XLOC_024162	-0.24	4.6	0.01	0.1	TMEM185A	transmembrane protein 185A
ENSBTAG00000011139	XLOC_000335	1.46	2.46	0.01	0.1	BCHE	butyrylcholinesterase
ENSBTAG00000007245	XLOC_014613	0.27	4.17	0.01	0.1	IFT140	intraflagellar transport 140
ENSBTAG00000019818	XLOC_006374	-0.51	5.72	0.01	0.1	CASZ1	castor zinc finger 1
XLOC_019281	XLOC_019281	1.33	-0.08	0.01	0.1	NA	NA
ENSBTAG00000002912	XLOC_018370	-1.11	0.18	0.01	0.1	INHBA	inhibin beta A
ENSBTAG00000016598	XLOC_012073	-0.23	9.15	0.01	0.1	DYNC1H1	dynein, cytoplasmic 1, heavy chain 1
ENSBTAG00000017280	XLOC_021349	-1.4	11.29	0.01	0.1	C3	complement component 3
ENSBTAG00000011700	XLOC_008424	-0.36	6.05	0.01	0.1	PLLP	plasmolipin
ENSBTAG00000022360	XLOC_019437	0.75	0.24	0.01	0.1	SOX5	SRY-box 5
ENSBTAG00000012259	XLOC_009920	0.33	4.23	0.01	0.1	PNPO	pyridoxamine 5'-phosphate oxidase
XLOC_021401	XLOC_021401	0.93	-0.16	0.01	0.1	NA	NA
ENSBTAG00000008355	XLOC_004577	0.18	7.06	0.01	0.1	CPSF1	cleavage and polyadenylation specific factor 1, 160kDa
ENSBTAG00000004135	XLOC_014904	-0.42	6.38	0.01	0.1	LMTK2	lemur tyrosine kinase 2
ENSBTAG00000006048	XLOC_010064	-0.23	3.95	0.01	0.1	DCAKD	dephospho-CoA kinase domain containing
XLOC_001003	XLOC_001003	1.67	1.97	0.01	0.1	NA	NA
ENSBTAG00000038979	XLOC_017765	-0.31	6.67	0.01	0.1	TMEM167B	transmembrane protein 167B
ENSBTAG00000032544	XLOC_005090	-0.43	3.42	0.01	0.1	SPAG1	sperm associated antigen 1
ENSBTAG00000046215	XLOC_002653	-0.29	4.29	0.01	0.1	TMEM203	transmembrane protein 203
ENSBTAG00000009199	XLOC_014286	-0.61	5.05	0.01	0.1	GLIS2	GLIS family zinc finger 2
ENSBTAG00000014220	XLOC_018715	1.11	3.81	0.01	0.1	NA	Uncharacterized protein
ENSBTAG00000047646	XLOC_018715	1.11	3.81	0.01	0.1	NA	Uncharacterized protein
ENSBTAG00000014691	XLOC_005000	-0.31	7.48	0.01	0.1	ARFGEF1	ADP ribosylation factor guanine nucleotide exchange factor 1
ENSBTAG00000008817	XLOC_023445	0.4	7.53	0.01	0.1	LAMA4	laminin subunit alpha 4
ENSBTAG00000009708	XLOC_009709	0.24	3.31	0.01	0.1	SMYD4	SET and MYND domain containing 4
ENSBTAG00000004492	XLOC_006519	-0.26	4.43	0.01	0.1	SWT1	SWT1, RNA endoribonuclease homolog
ENSBTAG00000001481	XLOC_016832	1.02	4.22	0.01	0.1	IGSF9	immunoglobulin superfamily member 9
ENSBTAG00000038151	XLOC_022033	-0.26	5.05	0.01	0.1	ELOF1	ELF1 homolog, elongation factor 1
XLOC_012787	XLOC_012787	-0.56	0.37	0.01	0.1	NA	NA
ENSBTAG00000026139	XLOC_024259	0.32	3.8	0.01	0.1	ARMCX1	armadillo repeat containing, X-linked 1
ENSBTAG00000007273	XLOC_000915	0.64	4.79	0.01	0.1	TF	transferrin
ENSBTAG00000023411	XLOC_000915	0.64	4.79	0.01	0.1	LOC525947	serotransferrin-like
ENSBTAG00000019314	XLOC_000581	-0.22	5.85	0.011	0.11	USP25	ubiquitin specific peptidase 25
ENSBTAG00000046418	XLOC_003179	1.15	-1.21	0.011	0.11	RNF224	ring finger protein 224
ENSBTAG00000030646	XLOC_019404	0.6	3.03	0.011	0.11	KCTD17	potassium channel tetramerization domain containing 17
ENSBTAG00000007484	XLOC_007168	0.31	5.22	0.011	0.11	ACADS	acyl-CoA dehydrogenase, C-2 to C-3 short chain
ENSBTAG00000016122	XLOC_004089	-0.32	5.79	0.011	0.11	PIGT	phosphatidylinositol glycan anchor biosynthesis class T
ENSBTAG00000014602	XLOC_006771	-0.43	3.16	0.011	0.11	CAMTA1	calmodulin binding transcription activator 1
ENSBTAG00000013078	XLOC_018195	0.95	3.95	0.011	0.11	DNAH11	dynein, axonemal, heavy chain 11
ENSBTAG00000011692	XLOC_014331	0.98	1.56	0.011	0.11	C25H16orf45	chromosome 25 open reading frame, human C16orf45
ENSBTAG00000011814	XLOC_022815	0.72	-0.04	0.011	0.11	CENPP	centromere protein P
ENSBTAG00000008535	XLOC_009231	0.24	6.12	0.011	0.11	SOCS7	suppressor of cytokine signaling 7
ENSBTAG00000001920	XLOC_000672	0.9	1.86	0.011	0.11	POLQ	polymerase (DNA directed), theta
ENSBTAG00000003301	XLOC_000570	1.34	2.59	0.011	0.11	NCAM2	neural cell adhesion molecule 2
ENSBTAG00000004230	XLOC_020787	-0.26	5.76	0.011	0.11	AIMP1	aminoacyl tRNA synthetase complex-interacting multifunctional protein 1
ENSBTAG00000007346	XLOC_012238	-0.4	4.49	0.011	0.11	COMMD4	COMM domain containing 4
ENSBTAG00000012377	XLOC_004171	0.27	7.09	0.011	0.11	ECHDC3	enoyl-CoA hydratase domain containing 3
ENSBTAG00000017683	XLOC_001353	-0.62	2.38	0.011	0.11	LYSMD2	LysM domain containing 2
ENSBTAG00000011655	XLOC_003900	-0.41	2.14	0.011	0.11	SAMD10	sterile alpha motif domain containing 10
XLOC_023994	XLOC_023994	0.91	-0.16	0.011	0.11	NA	NA
ENSBTAG00000018497	XLOC_010973	0.41	5.43	0.011	0.11	SDPR	serum deprivation response
ENSBTAG00000039374	XLOC_003403	-0.28	8.23	0.011	0.11	IPO5	importin 5
ENSBTAG00000009396	XLOC_006707	1.17	1.36	0.011	0.11	EXO1	exonuclease 1
ENSBTAG00000010662	XLOC_007226	-0.24	5.49	0.011	0.11	LIMK2	LIM domain kinase 2
ENSBTAG00000002758	XLOC_004265	-0.53	4.37	0.011	0.11	THBD	thrombomodulin
ENSBTAG00000001576	XLOC_018440	-0.41	4.22	0.011	0.11	TMEM140	transmembrane protein 140
ENSBTAG00000046051	XLOC_000377	1.07	-0.27	0.011	0.11	NA	Uncharacterized protein
ENSBTAG00000046987	XLOC_008304	0.47	0.06	0.011	0.11	CENPBD1	CENPB DNA-binding domain containing 1
ENSBTAG00000015398	XLOC_012218	-0.18	7.79	0.011	0.11	TJP1	tight junction protein 1
ENSBTAG00000017599	XLOC_021795	0.42	3.8	0.011	0.11	NR2F1	nuclear receptor subfamily 2 group F member 1
XLOC_011688	XLOC_011688	0.4	2.32	0.011	0.11	NA	NA
ENSBTAG00000010813	XLOC_004936	0.45	1.63	0.011	0.11	LOC531462	diphosphoinositol polyphosphate phosphohydrolase 2 pseudogene
ENSBTAG00000047766	XLOC_006938	1.18	3.46	0.011	0.11	G0S2	G0/G1 switch 2
ENSBTAG00000009863	XLOC_012823	-0.71	7.07	0.011	0.11	BHLHE40	basic helix-loop-helix family member e40
ENSBTAG00000002460	XLOC_000784	0.23	4.9	0.011	0.11	ACTL6A	actin like 6A
ENSBTAG00000001948	XLOC_002038	-0.31	5.64	0.011	0.11	VTI1B	vesicle transport through interaction with t-SNAREs 1B
XLOC_003773	XLOC_003773	-1.42	-0.52	0.011	0.11	NA	NA
ENSBTAG00000047441	XLOC_012784	0.38	3.11	0.011	0.11	NA	NA
ENSBTAG00000019347	XLOC_009941	0.5	4.53	0.011	0.11	PLXDC1	plexin domain containing 1
ENSBTAG00000015004	XLOC_007937	-0.3	4.85	0.011	0.11	TBCB	tubulin folding cofactor B
ENSBTAG00000021378	XLOC_016921	-0.5	4.09	0.011	0.11	S100A13	S100 calcium binding protein A13
ENSBTAG00000024340	XLOC_018309	0.48	3.77	0.011	0.11	TRIL	TLR4 interactor with leucine-rich repeats
ENSBTAG00000047424	XLOC_022069	-0.34	5.05	0.011	0.11	NA	NA
ENSBTAG00000016116	XLOC_003550	-0.58	0.92	0.011	0.11	NA	NA
ENSBTAG00000019639	XLOC_004838	-0.26	4.74	0.011	0.11	SNX16	sorting nexin 16
XLOC_012380	XLOC_012380	-0.54	-0.81	0.011	0.11	NA	NA
ENSBTAG00000017847	XLOC_008229	-0.21	5.47	0.011	0.11	PPP1R12C	protein phosphatase 1 regulatory subunit 12C
ENSBTAG00000006883	XLOC_019815	-0.27	9.51	0.011	0.11	EIF4B	eukaryotic translation initiation factor 4B
ENSBTAG00000030482	XLOC_008748	1.18	1.68	0.011	0.11	KLK6	kallikrein related peptidase 6
XLOC_024593	XLOC_024593	-0.46	1.9	0.011	0.11	NA	NA
ENSBTAG00000040001	XLOC_011507	-0.3	5.52	0.011	0.11	MARVELD2	MARVEL domain containing 2
ENSBTAG00000009178	XLOC_021329	-0.42	5.52	0.011	0.11	STXBP2	syntaxin binding protein 2
XLOC_021348	XLOC_021348	-0.36	3.19	0.011	0.11	NA	NA
ENSBTAG00000042883	XLOC_008125	0.63	-0.41	0.011	0.11	SNORD35	Small nucleolar RNA SNORD35
ENSBTAG00000015969	XLOC_017380	-0.37	6.15	0.011	0.11	STK40	serine/threonine kinase 40
ENSBTAG00000005696	XLOC_009318	0.54	0.57	0.011	0.11	DBF4B	DBF4 zinc finger B
XLOC_024050	XLOC_024050	-0.44	6.86	0.011	0.11	NA	NA
ENSBTAG00000017942	XLOC_016916	-0.19	5.48	0.011	0.11	CRTC2	CREB regulated transcription coactivator 2
ENSBTAG00000009682	XLOC_011872	0.28	3.65	0.011	0.11	KIAA0391	KIAA0391 ortholog
ENSBTAG00000046908	XLOC_007847	0.5	0.26	0.011	0.11	NA	NA
ENSBTAG00000001137	XLOC_022705	-0.28	7.69	0.011	0.11	CLTA	clathrin light chain A
ENSBTAG00000008192	XLOC_021316	0.47	3.76	0.011	0.11	PLPPR2	phospholipid phosphatase related 2
ENSBTAG00000032292	XLOC_021316	0.47	3.76	0.011	0.11	CCDC159	coiled-coil domain containing 159
ENSBTAG00000009213	XLOC_017509	-0.24	4.37	0.011	0.11	TOMM40L	translocase of outer mitochondrial membrane 40 homolog (yeast)-like
ENSBTAG00000012068	XLOC_008931	0.81	2.19	0.011	0.11	BRIP1	BRCA1 interacting protein C-terminal helicase 1
ENSBTAG00000013971	XLOC_007608	-0.4	7.35	0.011	0.11	PI4KA	phosphatidylinositol 4-kinase, catalytic, alpha
ENSBTAG00000017832	XLOC_025129	0.24	4.23	0.011	0.11	PDK3	pyruvate dehydrogenase kinase 3
ENSBTAG00000000595	XLOC_022051	1.03	1.38	0.011	0.11	FBN3	fibrillin 3
ENSBTAG00000017108	XLOC_011234	-0.23	6.42	0.011	0.11	OTUD3	OTU deubiquitinase 3
ENSBTAG00000046542	XLOC_021573	-0.3	8.12	0.011	0.11	C7H19orf24	chromosome 7 open reading frame, human C19orf24
ENSBTAG00000007480	XLOC_021573	-0.3	8.12	0.011	0.11	CIRBP	cold inducible RNA binding protein
ENSBTAG00000026283	XLOC_004983	0.16	7.56	0.012	0.11	ASPH	aspartate beta-hydroxylase
ENSBTAG00000003946	XLOC_004418	0.43	2.28	0.012	0.11	NECAB3	N-terminal EF-hand calcium binding protein 3
ENSBTAG00000012288	XLOC_007539	-0.2	5.25	0.012	0.11	TFIP11	tuftelin interacting protein 11
ENSBTAG00000010542	XLOC_014120	-0.27	2.35	0.012	0.11	SPIRE1	spire-type actin nucleation factor 1
ENSBTAG00000007357	XLOC_011713	0.26	5.69	0.012	0.11	CHSY1	chondroitin sulfate synthase 1
ENSBTAG00000007031	XLOC_015677	-0.35	2.67	0.012	0.11	OXSM	3-oxoacyl-ACP synthase, mitochondrial
ENSBTAG00000014991	XLOC_003731	-0.28	6.77	0.012	0.11	PARD3	par-3 family cell polarity regulator
ENSBTAG00000043991	XLOC_015239	1.38	1.67	0.012	0.11	SLIT1	slit guidance ligand 1
ENSBTAG00000013099	XLOC_009658	1.07	6.3	0.012	0.11	ALDOC	aldolase, fructose-bisphosphate C
ENSBTAG00000020696	XLOC_010980	0.48	3.96	0.012	0.11	HECW2	HECT, C2 and WW domain containing E3 ubiquitin protein ligase 2
ENSBTAG00000008271	XLOC_003529	-0.96	3.36	0.012	0.11	MEDAG	mesenteric estrogen-dependent adipogenesis
ENSBTAG00000004294	XLOC_021333	0.2	5.24	0.012	0.11	EVI5L	ecotropic viral integration site 5-like
ENSBTAG00000048041	XLOC_002709	-0.26	4.68	0.012	0.11	ACTR1B	ARP1 actin-related protein 1 homolog B, centractin beta (yeast)
ENSBTAG00000000563	XLOC_012465	-0.33	6.36	0.012	0.11	MYD88	myeloid differentiation primary response 88
ENSBTAG00000046484	XLOC_002600	-0.37	4.77	0.012	0.11	AIF1L	allograft inflammatory factor 1-like
ENSBTAG00000016171	XLOC_003965	0.67	2.49	0.012	0.11	COX4I2	cytochrome c oxidase subunit IV isoform 2 (lung)
ENSBTAG00000019158	XLOC_016883	0.62	2.2	0.012	0.11	MEX3A	mex-3 RNA binding family member A
ENSBTAG00000045593	XLOC_014742	0.46	5.15	0.012	0.11	EARS2	glutamyl-tRNA synthetase 2, mitochondrial
ENSBTAG00000014029	XLOC_015952	-0.22	6.25	0.012	0.11	HERC4	HECT and RLD domain containing E3 ubiquitin protein ligase 4
ENSBTAG00000005432	XLOC_002362	-0.5	5.47	0.012	0.11	CAPG	capping actin protein, gelsolin like
ENSBTAG00000014334	XLOC_002040	-0.22	6.1	0.012	0.11	ZFYVE26	zinc finger, FYVE domain containing 26
ENSBTAG00000042507	XLOC_010509	0.45	0.77	0.012	0.11	SNORA41	Small nucleolar RNA SNORA41
ENSBTAG00000005997	XLOC_018206	0.39	4.09	0.012	0.11	ABCB1	ATP binding cassette subfamily B member 1
ENSBTAG00000003901	XLOC_003976	0.33	1.84	0.012	0.11	DNMT3B	DNA (cytosine-5-)-methyltransferase 3 beta
ENSBTAG00000001826	XLOC_023601	-0.58	7.25	0.012	0.11	SASH1	SAM and SH3 domain containing 1
ENSBTAG00000005446	XLOC_014484	-0.31	2.72	0.012	0.11	POLR2J	polymerase (RNA) II (DNA directed) polypeptide J, 13.3kDa
ENSBTAG00000023309	XLOC_003386	0.71	1.01	0.012	0.11	LOC509854	multidrug resistance-associated protein 4-like
ENSBTAG00000008222	XLOC_014671	-0.28	2.55	0.012	0.11	EEF2KMT	eukaryotic elongation factor 2 lysine methyltransferase
ENSBTAG00000011227	XLOC_005181	0.45	2.99	0.012	0.11	TRPC6	transient receptor potential cation channel, subfamily C, member 6
ENSBTAG00000011793	XLOC_005206	0.18	5.28	0.012	0.11	FDX1	ferredoxin 1
ENSBTAG00000009784	XLOC_023595	-0.47	4.14	0.012	0.11	RAB32	RAB32, member RAS oncogene family
ENSBTAG00000012074	XLOC_023570	1.3	4.51	0.012	0.11	MYB	v-myb avian myeloblastosis viral oncogene homolog
ENSBTAG00000014915	XLOC_000259	0.69	4.89	0.012	0.11	ETV5	ets variant 5
XLOC_015788	XLOC_015788	1.82	1.66	0.012	0.11	NA	NA
ENSBTAG00000025078	XLOC_009148	-0.23	5.53	0.012	0.11	LRRC75A	leucine rich repeat containing 75A
ENSBTAG00000013219	XLOC_000287	0.89	-0.36	0.012	0.11	PEX5L	peroxisomal biogenesis factor 5-like
ENSBTAG00000010138	XLOC_012911	0.56	4.52	0.012	0.11	SEMA3B	semaphorin 3B
ENSBTAG00000007955	XLOC_014402	1.01	-0.03	0.012	0.11	SEZ6L2	seizure related 6 homolog (mouse)-like 2
ENSBTAG00000018937	XLOC_014289	-0.42	5.14	0.012	0.11	HMOX2	heme oxygenase 2
ENSBTAG00000026191	XLOC_014577	-0.21	6.77	0.012	0.11	GET4	golgi to ER traffic protein 4
ENSBTAG00000002175	XLOC_018735	0.34	4.47	0.012	0.11	SRPK2	SRSF protein kinase 2
ENSBTAG00000013036	XLOC_007260	0.63	1.73	0.012	0.11	YDJC	YdjC homolog (bacterial)
ENSBTAG00000006202	XLOC_020302	-0.21	8.12	0.012	0.11	ST13	suppression of tumorigenicity 13 (colon carcinoma) (Hsp70 interacting protein)
ENSBTAG00000012585	XLOC_006656	-0.26	6.29	0.012	0.11	RAB3GAP2	RAB3 GTPase activating non-catalytic protein subunit 2
ENSBTAG00000002628	XLOC_021302	-0.26	6.76	0.012	0.11	SLC44A2	solute carrier family 44 (choline transporter), member 2
ENSBTAG00000010312	XLOC_007255	-0.24	7.23	0.012	0.11	MAPK1	mitogen-activated protein kinase 1
ENSBTAG00000011908	XLOC_005103	0.37	3.72	0.012	0.11	CPQ	carboxypeptidase Q
ENSBTAG00000011256	XLOC_010449	0.46	6.53	0.012	0.11	MYO1B	myosin IB
ENSBTAG00000004604	XLOC_021875	-0.35	4.44	0.012	0.11	CCDC124	coiled-coil domain containing 124
ENSBTAG00000005761	XLOC_008010	-0.31	4.44	0.012	0.11	DEDD2	death effector domain containing 2
ENSBTAG00000038738	XLOC_004419	0.42	3.74	0.012	0.11	PXMP4	peroxisomal membrane protein 4
ENSBTAG00000003971	XLOC_004419	0.42	3.74	0.012	0.11	E2F1	E2F transcription factor 1
ENSBTAG00000018918	XLOC_012926	0.22	7.5	0.012	0.12	NDUFAF3	NADH:ubiquinone oxidoreductase complex assembly factor 3
ENSBTAG00000005490	XLOC_012926	0.22	7.5	0.012	0.12	P4HTM	prolyl 4-hydroxylase, transmembrane (endoplasmic reticulum)
ENSBTAG00000018910	XLOC_012926	0.22	7.5	0.012	0.12	WDR6	WD repeat domain 6
ENSBTAG00000046869	XLOC_024030	-0.49	6.14	0.012	0.12	RNH1	ribonuclease/angiogenin inhibitor 1
ENSBTAG00000019070	XLOC_009847	-0.6	5.2	0.012	0.12	PMP22	peripheral myelin protein 22
ENSBTAG00000018768	XLOC_000931	0.35	8.19	0.012	0.12	HMGN1	high mobility group nucleosome binding domain 1
ENSBTAG00000019060	XLOC_000801	1.48	2.12	0.013	0.12	CLDN11	claudin 11
ENSBTAG00000048246	XLOC_010899	0.51	0.72	0.013	0.12	NA	NA
ENSBTAG00000007068	XLOC_000458	-0.54	3.24	0.013	0.12	SH3BGR	SH3 domain binding glutamate-rich protein
ENSBTAG00000004949	XLOC_005766	0.36	1.52	0.013	0.12	FDXACB1	ferredoxin-fold anticodon binding domain containing 1
XLOC_024036	XLOC_024036	-0.59	2.02	0.013	0.12	NA	NA
ENSBTAG00000023472	XLOC_008561	-0.48	2.7	0.013	0.12	PPP1R14A	protein phosphatase 1 regulatory inhibitor subunit 14A
ENSBTAG00000020758	XLOC_019099	0.23	5.59	0.013	0.12	MAP3K12	mitogen-activated protein kinase kinase kinase 12
ENSBTAG00000016005	XLOC_020457	0.2	6	0.013	0.12	PPP3CA	protein phosphatase 3, catalytic subunit, alpha isozyme
ENSBTAG00000000281	XLOC_007298	0.64	1.7	0.013	0.12	MND1	meiotic nuclear divisions 1
ENSBTAG00000004110	XLOC_024958	-0.34	1.77	0.013	0.12	LOC531038	rho-related GTP-binding protein RhoG
XLOC_021668	XLOC_021668	-0.87	-1.19	0.013	0.12	NA	NA
ENSBTAG00000005385	XLOC_007519	0.26	3.56	0.013	0.12	POP5	POP5 homolog, ribonuclease P/MRP subunit
ENSBTAG00000012100	XLOC_010280	0.42	2.16	0.013	0.12	PDE1A	phosphodiesterase 1A
ENSBTAG00000018356	XLOC_016030	-0.8	2.58	0.013	0.12	SYT15	synaptotagmin 15
ENSBTAG00000004120	XLOC_012907	0.19	4.63	0.013	0.12	HEMK1	HemK methyltransferase family member 1
ENSBTAG00000012180	XLOC_001845	-0.35	6.07	0.013	0.12	BMF	Bcl2 modifying factor
ENSBTAG00000032686	XLOC_001133	0.24	4	0.013	0.12	HOMEZ	homeobox and leucine zipper encoding
ENSBTAG00000005027	XLOC_015170	-0.2	5.97	0.013	0.12	GLRX3	glutaredoxin 3
ENSBTAG00000021802	XLOC_009947	-0.18	4.31	0.013	0.12	MIEN1	migration and invasion enhancer 1
ENSBTAG00000018901	XLOC_013950	-0.27	5	0.013	0.12	CTIF	CBP80/20-dependent translation initiation factor
ENSBTAG00000005231	XLOC_006429	0.94	0.78	0.013	0.12	CFAP74	cilia and flagella associated protein 74
ENSBTAG00000026624	XLOC_020119	-0.25	3.62	0.013	0.12	LYRM5	LYR motif containing 5
ENSBTAG00000001657	XLOC_016093	-0.36	8.23	0.013	0.12	PICALM	phosphatidylinositol binding clathrin assembly protein
ENSBTAG00000017805	XLOC_016756	0.48	5.24	0.013	0.12	LOC615055	EF-hand calcium-binding domain-containing protein 4A
ENSBTAG00000002292	XLOC_024656	0.2	6.14	0.013	0.12	SMARCA1	SWI/SNF related, matrix associated, actin dependent regulator of chromatin, subfamily a, member 1
ENSBTAG00000012102	XLOC_007713	-0.3	6.89	0.013	0.12	TCF25	transcription factor 25 (basic helix-loop-helix)
ENSBTAG00000007000	XLOC_014097	-0.5	3.21	0.013	0.12	ENOSF1	enolase superfamily member 1
ENSBTAG00000034323	XLOC_006385	0.87	3.48	0.013	0.12	NA	solute carrier family 2, facilitated glucose transporter member 5
ENSBTAG00000006481	XLOC_002357	0.21	5.51	0.013	0.12	POLR1A	polymerase (RNA) I polypeptide A
ENSBTAG00000029988	XLOC_019081	-0.59	-0.81	0.013	0.12	MIR331	microRNA 331
ENSBTAG00000000746	XLOC_000119	-0.2	7.36	0.013	0.12	KAT2B	K(lysine) acetyltransferase 2B
ENSBTAG00000020267	XLOC_021124	-0.49	1.78	0.013	0.12	WNT9A	wingless-type MMTV integration site family member 9A
ENSBTAG00000038617	XLOC_018062	-0.42	4	0.013	0.12	SH3D21	SH3 domain containing 21
XLOC_018700	XLOC_018700	-0.37	4.3	0.013	0.12	NA	NA
ENSBTAG00000004268	XLOC_021332	-0.33	3.93	0.013	0.12	TRAPPC5	trafficking protein particle complex 5
ENSBTAG00000015716	XLOC_001062	-0.35	5.77	0.013	0.12	ERO1A	endoplasmic reticulum oxidoreductase alpha
ENSBTAG00000030174	XLOC_009454	-0.37	7.49	0.013	0.12	ACOX1	acyl-CoA oxidase 1, palmitoyl
ENSBTAG00000018413	XLOC_010687	-0.61	2.71	0.013	0.12	FAM46B	family with sequence similarity 46 member B
XLOC_024565	XLOC_024565	-0.48	0.99	0.013	0.12	NA	NA
ENSBTAG00000040394	XLOC_014637	1.02	-0.72	0.013	0.12	PRSS27	protease, serine 27
ENSBTAG00000024493	XLOC_006363	-0.43	5.58	0.013	0.12	DHRS3	dehydrogenase/reductase (SDR family) member 3
ENSBTAG00000005503	XLOC_000501	-0.21	4.77	0.013	0.12	PRMT2	protein arginine methyltransferase 2
XLOC_006902	XLOC_006902	1.76	2.01	0.013	0.12	NA	NA
ENSBTAG00000013501	XLOC_009670	-0.44	3.38	0.013	0.12	DHRS13	dehydrogenase/reductase (SDR family) member 13
ENSBTAG00000002036	XLOC_009237	0.33	3.35	0.013	0.12	CACNB1	calcium channel, voltage-dependent, beta 1 subunit
ENSBTAG00000019280	XLOC_007541	-0.39	1.81	0.013	0.12	CRYBB1	crystallin beta B1
ENSBTAG00000001153	XLOC_021406	0.45	3.04	0.013	0.12	TLE2	transducin like enhancer of split 2
ENSBTAG00000047572	XLOC_014524	-0.28	1.99	0.013	0.12	ZNF789	zinc finger protein 789
ENSBTAG00000001193	XLOC_016718	-0.22	6.67	0.013	0.12	UNC93B1	unc-93 homolog B1 (C. elegans)
ENSBTAG00000008181	XLOC_022090	0.6	3.91	0.013	0.12	CHAF1A	chromatin assembly factor 1 subunit A
ENSBTAG00000016034	XLOC_008608	0.33	3.78	0.013	0.12	EXOSC5	exosome component 5
ENSBTAG00000004038	XLOC_014303	0.5	4.15	0.013	0.12	ABAT	4-aminobutyrate aminotransferase
ENSBTAG00000027081	XLOC_012120	-0.81	3.49	0.013	0.12	ATP10A	ATPase, class V, type 10A
ENSBTAG00000021857	XLOC_004208	-0.27	6.43	0.013	0.12	ARHGAP21	Rho GTPase activating protein 21
XLOC_004448	XLOC_004448	0.53	0.45	0.013	0.12	NA	NA
ENSBTAG00000005793	XLOC_017522	-0.3	6.89	0.013	0.12	PEA15	phosphoprotein enriched in astrocytes 15
ENSBTAG00000006550	XLOC_007648	-0.39	6.11	0.013	0.12	GABARAPL2	GABA(A) receptor-associated protein like 2
ENSBTAG00000013857	XLOC_021346	-0.62	3.85	0.013	0.12	SH2D3A	SH2 domain containing 3A
ENSBTAG00000005670	XLOC_010773	0.62	4.67	0.013	0.12	ARHGEF19	Rho guanine nucleotide exchange factor 19
ENSBTAG00000013488	XLOC_001853	-0.66	2.51	0.013	0.12	PPP1R14D	protein phosphatase 1 regulatory inhibitor subunit 14D
ENSBTAG00000042625	XLOC_015451	-0.21	5.5	0.013	0.12	snoU2-30	Small nucleolar RNA U2-30
ENSBTAG00000042837	XLOC_015451	-0.21	5.5	0.013	0.12	snoU2_19	Small nucleolar RNA U2-19
ENSBTAG00000007089	XLOC_015451	-0.21	5.5	0.013	0.12	FRG1	FSHD region gene 1
ENSBTAG00000013562	XLOC_011588	0.47	4.52	0.014	0.12	SKP2	S-phase kinase-associated protein 2, E3 ubiquitin protein ligase
ENSBTAG00000015723	XLOC_002289	-0.24	5.31	0.014	0.12	CRIPT	cysteine-rich PDZ-binding protein
ENSBTAG00000039943	XLOC_016109	0.4	4.76	0.014	0.12	NARS2	asparaginyl-tRNA synthetase 2, mitochondrial (putative)
ENSBTAG00000003256	XLOC_004481	0.27	4.33	0.014	0.12	TOMM34	translocase of outer mitochondrial membrane 34
ENSBTAG00000010477	XLOC_012474	0.35	3.3	0.014	0.12	TTC21A	tetratricopeptide repeat domain 21A
ENSBTAG00000004636	XLOC_015140	-0.19	6.7	0.014	0.12	PLEKHA1	pleckstrin homology domain containing A1
ENSBTAG00000006901	XLOC_022855	0.26	4.7	0.014	0.12	NIPSNAP3A	nipsnap homolog 3A (C. elegans)
ENSBTAG00000016979	XLOC_000706	-0.18	5.98	0.014	0.12	PCYT1A	phosphate cytidylyltransferase 1, choline, alpha
ENSBTAG00000020121	XLOC_000037	-0.24	4.61	0.014	0.12	RWDD2B	RWD domain containing 2B
ENSBTAG00000006611	XLOC_007761	0.25	5.8	0.014	0.12	NUP93	nucleoporin 93kDa
ENSBTAG00000017376	XLOC_010913	0.83	4.01	0.014	0.12	GALNT5	polypeptide N-acetylgalactosaminyltransferase 5
ENSBTAG00000011628	XLOC_012752	-0.51	7.07	0.014	0.12	EGFR	epidermal growth factor receptor
ENSBTAG00000030650	XLOC_020087	0.69	6.12	0.014	0.12	TST	thiosulfate sulfurtransferase
ENSBTAG00000016820	XLOC_025216	1.39	6.69	0.014	0.12	BDA20	major allergen BDA20
ENSBTAG00000046084	XLOC_025216	1.39	6.69	0.014	0.12	MGC151921	odorant-binding protein-like
ENSBTAG00000009585	XLOC_008454	-3.66	5.28	0.014	0.12	CDH16	cadherin 16
ENSBTAG00000009046	XLOC_014396	0.44	-0.33	0.014	0.12	TBX6	T-box 6
ENSBTAG00000005685	XLOC_007814	0.7	0.15	0.014	0.12	HSD11B2	hydroxysteroid (11-beta) dehydrogenase 2
ENSBTAG00000000310	XLOC_019523	-0.63	6.12	0.014	0.12	MFAP5	microfibrillar associated protein 5
ENSBTAG00000001773	XLOC_018920	-0.3	3.77	0.014	0.12	C4H7orf49	chromosome 4 open reading frame, human C7orf49
ENSBTAG00000009099	XLOC_014411	-0.17	4.93	0.014	0.12	PRR14	proline rich 14
ENSBTAG00000015858	XLOC_024443	-0.24	4.94	0.014	0.12	TSR2	TSR2, 20S rRNA accumulation, homolog (S. cerevisiae)
ENSBTAG00000014682	XLOC_010177	1.7	-1.54	0.014	0.12	AANAT	aralkylamine N-acetyltransferase
ENSBTAG00000015444	XLOC_015498	-0.52	0.28	0.014	0.12	LETM2	leucine zipper-EF-hand containing transmembrane protein 2
ENSBTAG00000018363	XLOC_018151	-0.18	4.17	0.014	0.12	RBM48	RNA binding motif protein 48
ENSBTAG00000003288	XLOC_014537	-0.16	5.77	0.014	0.12	CCZ1	CCZ1 homolog, vacuolar protein trafficking and biogenesis associated
XLOC_006615	XLOC_006615	-0.33	1.76	0.014	0.12	NA	NA
ENSBTAG00000014722	XLOC_023119	-0.17	4.17	0.014	0.12	TSTD2	thiosulfate sulfurtransferase (rhodanese)-like domain containing 2
ENSBTAG00000000405	XLOC_014798	-0.3	6.08	0.014	0.12	VKORC1	vitamin K epoxide reductase complex subunit 1
ENSBTAG00000031551	XLOC_014798	-0.3	6.08	0.014	0.12	PRSS53	protease, serine 53
ENSBTAG00000019241	XLOC_009102	0.65	-0.18	0.014	0.12	FGF11	fibroblast growth factor 11
ENSBTAG00000005517	XLOC_010487	0.32	6.58	0.014	0.12	NOP58	NOP58 ribonucleoprotein
XLOC_009355	XLOC_009355	-0.48	2.1	0.014	0.12	NA	NA
ENSBTAG00000007449	XLOC_021074	1.19	5.81	0.014	0.12	HS3ST1	heparan sulfate-glucosamine 3-sulfotransferase 1
ENSBTAG00000011334	XLOC_011389	0.3	4.46	0.014	0.12	NADK2	NAD kinase 2, mitochondrial
ENSBTAG00000046797	XLOC_017038	-0.19	6.83	0.014	0.12	NRAS	neuroblastoma RAS viral (v-ras) oncogene homolog
ENSBTAG00000019592	XLOC_010931	0.25	3.99	0.014	0.12	MBD5	methyl-CpG binding domain protein 5
ENSBTAG00000037508	XLOC_022427	0.37	5.16	0.014	0.12	EBF1	early B-cell factor 1
ENSBTAG00000016826	XLOC_001842	1	-0.81	0.014	0.12	GPR176	G protein-coupled receptor 176
ENSBTAG00000020539	XLOC_011080	-0.4	6.02	0.014	0.12	CHPF	chondroitin polymerizing factor
ENSBTAG00000046325	XLOC_004666	0.61	3.53	0.014	0.12	NA	NA
ENSBTAG00000003826	XLOC_007898	-0.61	5.1	0.014	0.12	SCN1B	sodium channel, voltage gated, type I beta subunit
ENSBTAG00000009968	XLOC_009581	0.56	0.79	0.014	0.12	TBX4	T-box 4
ENSBTAG00000009520	XLOC_018838	1.23	-0.95	0.014	0.12	ADCY1	adenylate cyclase 1 (brain)
ENSBTAG00000031171	XLOC_017832	-0.21	6.8	0.014	0.12	SH3GLB1	SH3-domain GRB2-like endophilin B1
ENSBTAG00000047247	XLOC_000822	1.71	0.08	0.014	0.12	C3orf80	chromosome 3 open reading frame 80
ENSBTAG00000004000	XLOC_022409	-0.15	5.72	0.014	0.12	SAP30L	SAP30-like
ENSBTAG00000002742	XLOC_002293	0.38	5.32	0.014	0.12	MSH2	mutS homolog 2
ENSBTAG00000014434	XLOC_013212	0.39	3.95	0.014	0.12	CCHCR1	coiled-coil alpha-helical rod protein 1
ENSBTAG00000017435	XLOC_014443	-0.2	3.75	0.014	0.12	KCTD7	potassium channel tetramerization domain containing 7
ENSBTAG00000016676	XLOC_003774	0.25	3.8	0.014	0.12	PTER	phosphotriesterase related
ENSBTAG00000016220	XLOC_018808	-0.57	3.94	0.014	0.12	WIPF3	WAS/WASL interacting protein family member 3
ENSBTAG00000046657	XLOC_007077	-0.26	1.98	0.014	0.12	NA	Uncharacterized protein
ENSBTAG00000015829	XLOC_013535	-0.95	6.71	0.014	0.12	ENPP5	ectonucleotide pyrophosphatase/phosphodiesterase 5 (putative)
ENSBTAG00000008412	XLOC_014793	-0.35	3.19	0.014	0.12	BCL7C	B-cell CLL/lymphoma 7C
ENSBTAG00000010986	XLOC_016742	0.45	0.14	0.014	0.12	KCNQ1	potassium channel, voltage gated KQT-like subfamily Q, member 1
ENSBTAG00000032436	XLOC_007083	-0.37	7.76	0.014	0.12	NA	NA
ENSBTAG00000018041	XLOC_015149	0.25	5.75	0.014	0.12	ACADSB	acyl-CoA dehydrogenase, short/branched chain
ENSBTAG00000000653	XLOC_004046	0.31	5.82	0.014	0.12	PPP1R16B	protein phosphatase 1 regulatory subunit 16B
ENSBTAG00000010339	XLOC_014465	-0.41	4.27	0.014	0.12	ABHD11	abhydrolase domain containing 11
ENSBTAG00000002115	XLOC_003960	0.69	0.8	0.014	0.12	C13H20orf96	chromosome 13 open reading frame, human C20orf96
ENSBTAG00000019053	XLOC_006966	0.42	1.72	0.014	0.12	MAP9	microtubule associated protein 9
ENSBTAG00000009624	XLOC_019636	0.34	4.85	0.014	0.12	SGSM3	small G protein signaling modulator 3
ENSBTAG00000000650	XLOC_020356	0.22	6.45	0.014	0.12	TUBGCP6	tubulin gamma complex associated protein 6
ENSBTAG00000011000	XLOC_020356	0.22	6.45	0.014	0.12	HDAC10	histone deacetylase 10
ENSBTAG00000009260	XLOC_024576	0.34	5.99	0.014	0.12	GPM6B	glycoprotein M6B
ENSBTAG00000013653	XLOC_009918	-0.27	8.3	0.014	0.12	NFE2L1	nuclear factor, erythroid 2 like 1
XLOC_001356	XLOC_001356	0.44	1.99	0.014	0.12	NA	NA
ENSBTAG00000034069	XLOC_003282	0.4	2.25	0.014	0.12	MAB21L1	mab-21-like 1 (C. elegans)
ENSBTAG00000013287	XLOC_018418	0.52	5.71	0.014	0.12	SMO	smoothened, frizzled class receptor
ENSBTAG00000005807	XLOC_015985	-0.26	5.7	0.014	0.12	MICU1	mitochondrial calcium uptake 1
ENSBTAG00000015880	XLOC_012340	0.36	3.98	0.014	0.12	PRIMA1	proline rich membrane anchor 1
ENSBTAG00000005542	XLOC_017261	-0.22	7.6	0.014	0.12	EPS15	epidermal growth factor receptor pathway substrate 15
ENSBTAG00000007531	XLOC_019401	-0.47	3.56	0.014	0.12	NCF4	neutrophil cytosolic factor 4
ENSBTAG00000012350	XLOC_021757	-0.31	7.04	0.014	0.12	MAT2B	methionine adenosyltransferase II, beta
ENSBTAG00000011257	XLOC_015452	-0.32	6.91	0.015	0.12	ASAH1	N-acylsphingosine amidohydrolase (acid ceramidase) 1
ENSBTAG00000013343	XLOC_008108	-0.68	9.45	0.015	0.12	LOC788801	ferritin light chain
ENSBTAG00000013063	XLOC_002493	-0.28	3.27	0.015	0.13	ITGB1BP1	integrin subunit beta 1 binding protein 1
ENSBTAG00000002423	XLOC_009365	-0.2	6.67	0.015	0.13	PSMD12	proteasome 26S subunit, non-ATPase 12
ENSBTAG00000016988	XLOC_021280	-0.3	5.78	0.015	0.13	PIN1	peptidylprolyl cis/trans isomerase, NIMA-interacting 1
ENSBTAG00000003458	XLOC_010850	0.94	5.44	0.015	0.13	CDCA7	cell division cycle associated 7
ENSBTAG00000021211	XLOC_006711	-1.03	5.8	0.015	0.13	DPT	dermatopontin
ENSBTAG00000012898	XLOC_001312	-0.35	5.14	0.015	0.13	RPS27L	ribosomal protein S27 like
XLOC_004468	XLOC_004468	1.49	0.33	0.015	0.13	NA	NA
XLOC_019700	XLOC_019700	0.85	1.68	0.015	0.13	NA	NA
ENSBTAG00000046199	XLOC_002827	0.93	-0.69	0.015	0.13	NA	Neurexin-1
ENSBTAG00000007780	XLOC_012521	0.36	2.94	0.015	0.13	CAMK1	calcium/calmodulin-dependent protein kinase I
ENSBTAG00000008340	XLOC_022400	-0.56	4.65	0.015	0.13	ATOX1	antioxidant 1 copper chaperone
ENSBTAG00000017478	XLOC_004922	1.35	0.01	0.015	0.13	GSDMC	gasdermin C
ENSBTAG00000020097	XLOC_023882	-0.48	6.83	0.015	0.13	PERP	PERP, TP53 apoptosis effector
ENSBTAG00000000317	XLOC_005583	-0.46	2.67	0.015	0.13	MAPK8IP1	mitogen-activated protein kinase 8 interacting protein 1
ENSBTAG00000000153	XLOC_007933	-0.3	3.36	0.015	0.13	LRFN3	leucine rich repeat and fibronectin type III domain containing 3
XLOC_012646	XLOC_012646	0.77	-0.79	0.015	0.13	NA	NA
ENSBTAG00000003505	XLOC_019766	0.54	9.86	0.015	0.13	DCN	decorin
ENSBTAG00000021574	XLOC_015105	0.24	6.2	0.015	0.13	TCF7L2	transcription factor 7-like 2 (T-cell specific, HMG-box)
ENSBTAG00000010336	XLOC_016761	0.35	7.36	0.015	0.13	TALDO1	transaldolase 1
ENSBTAG00000001152	XLOC_022113	0.66	-0.81	0.015	0.13	TLE6	transducin like enhancer of split 6
ENSBTAG00000020523	XLOC_004840	-0.15	7.21	0.015	0.13	SLC10A5	solute carrier family 10 member 5
ENSBTAG00000003588	XLOC_004840	-0.15	7.21	0.015	0.13	ZFAND1	zinc finger, AN1-type domain 1
ENSBTAG00000011709	XLOC_004840	-0.15	7.21	0.015	0.13	IMPA1	inositol(myo)-1(or 4)-monophosphatase 1
ENSBTAG00000039552	XLOC_007366	0.45	4.34	0.015	0.13	PLK4	polo like kinase 4
ENSBTAG00000046277	XLOC_017492	1.14	2.64	0.015	0.13	RGS4	regulator of G-protein signaling 4
ENSBTAG00000017580	XLOC_016957	0.25	6.08	0.015	0.13	RFX5	regulatory factor X5
ENSBTAG00000020426	XLOC_013155	0.89	3.55	0.015	0.13	TFAP2B	transcription factor AP-2 beta (activating enhancer binding protein 2 beta)
ENSBTAG00000032684	XLOC_000707	0.32	1.82	0.015	0.13	TCTEX1D2	Tctex1 domain containing 2
ENSBTAG00000004887	XLOC_002209	-0.19	7.46	0.015	0.13	DCTN1	dynactin subunit 1
ENSBTAG00000010677	XLOC_020542	0.4	4.84	0.015	0.13	LIMCH1	LIM and calponin homology domains 1
ENSBTAG00000002561	XLOC_024410	-0.26	5.56	0.015	0.13	CCDC120	coiled-coil domain containing 120
ENSBTAG00000015187	XLOC_022201	-0.25	6.02	0.015	0.13	DDX41	DEAD-box helicase 41
ENSBTAG00000007065	XLOC_008645	0.42	5.19	0.015	0.13	TRAPPC6A	trafficking protein particle complex 6A
ENSBTAG00000020074	XLOC_008645	0.42	5.19	0.015	0.13	NKPD1	NTPase, KAP family P-loop domain containing 1
ENSBTAG00000013926	XLOC_008128	0.47	7.97	0.015	0.13	FCGRT	Fc fragment of IgG receptor and transporter
ENSBTAG00000014726	XLOC_006770	-0.23	6.41	0.015	0.13	VAMP3	vesicle associated membrane protein 3
ENSBTAG00000011405	XLOC_011655	0.71	2.56	0.015	0.13	CEP72	centrosomal protein 72kDa
ENSBTAG00000024889	XLOC_007672	-0.17	6.71	0.015	0.13	HSBP1	heat shock factor binding protein 1
ENSBTAG00000021143	XLOC_002442	0.24	6.96	0.015	0.13	DNMT3A	DNA (cytosine-5-)-methyltransferase 3 alpha
ENSBTAG00000018207	XLOC_019521	-0.19	7.16	0.015	0.13	M6PR	mannose-6-phosphate receptor (cation dependent)
ENSBTAG00000017514	XLOC_016370	0.68	5.73	0.015	0.13	CCND1	cyclin D1
ENSBTAG00000020810	XLOC_010085	-0.71	6.85	0.015	0.13	CYB561	cytochrome b-561
ENSBTAG00000019585	XLOC_014107	-0.55	3.32	0.015	0.13	MYOM1	myomesin 1, 185kDa
ENSBTAG00000003209	XLOC_004450	-0.2	5.72	0.015	0.13	BLCAP	bladder cancer associated protein
XLOC_005553	XLOC_005553	-0.77	-0.24	0.016	0.13	NA	NA
ENSBTAG00000003161	XLOC_000498	-0.28	3.37	0.016	0.13	YBEY	ybeY metallopeptidase (putative)
ENSBTAG00000010402	XLOC_020077	-0.36	9.95	0.016	0.13	MYH9	myosin, heavy chain 9, non-muscle
ENSBTAG00000018401	XLOC_002396	-0.29	3.42	0.016	0.13	APLF	aprataxin and PNKP like factor
ENSBTAG00000021346	XLOC_006056	0.61	2.1	0.016	0.13	CCDC34	coiled-coil domain containing 34
ENSBTAG00000003719	XLOC_022722	-0.21	5.15	0.016	0.13	TDRD7	tudor domain containing 7
ENSBTAG00000005339	XLOC_013129	0.4	6.36	0.016	0.13	VEGFA	vascular endothelial growth factor A
ENSBTAG00000011917	XLOC_015326	1.33	10.2	0.016	0.13	GPAM	glycerol-3-phosphate acyltransferase, mitochondrial
ENSBTAG00000044097	XLOC_011021	-0.29	5.61	0.016	0.13	KLF7	Kruppel-like factor 7 (ubiquitous)
ENSBTAG00000011225	XLOC_001295	-0.33	6.34	0.016	0.13	TMX1	thioredoxin-related transmembrane protein 1
ENSBTAG00000000064	XLOC_016242	0.42	3.87	0.016	0.13	FEN1	flap structure-specific endonuclease 1
ENSBTAG00000000561	XLOC_011506	-0.34	6.05	0.016	0.13	OCLN	occludin
ENSBTAG00000047000	XLOC_002013	-0.77	5.24	0.016	0.13	NA	Uncharacterized protein
ENSBTAG00000035158	XLOC_004579	0.4	0.09	0.016	0.13	TMEM249	transmembrane protein 249
ENSBTAG00000008772	XLOC_022850	0.75	5.43	0.016	0.13	SMC2	structural maintenance of chromosomes 2
ENSBTAG00000020850	XLOC_010745	-0.22	4.21	0.016	0.13	MUL1	mitochondrial E3 ubiquitin protein ligase 1
ENSBTAG00000009689	XLOC_023745	-0.23	5.48	0.016	0.13	RWDD1	RWD domain containing 1
ENSBTAG00000012787	XLOC_006677	-0.19	4.4	0.016	0.13	SDE2	SDE2 telomere maintenance homolog (S. pombe)
ENSBTAG00000004063	XLOC_011933	1.03	5.22	0.016	0.13	SERPINA5	serpin peptidase inhibitor, clade A (alpha-1 antiproteinase, antitrypsin), member 5
ENSBTAG00000044048	XLOC_019161	-0.22	5.13	0.016	0.13	LMBR1L	limb development membrane protein 1-like
ENSBTAG00000017759	XLOC_014336	0.2	6.61	0.016	0.13	LOC515570	nodal modulator 1
ENSBTAG00000002515	XLOC_008226	0.81	1.42	0.016	0.13	DNAAF3	dynein, axonemal, assembly factor 3
ENSBTAG00000019545	XLOC_003309	0.47	7.18	0.016	0.13	SPATA13	spermatogenesis associated 13
ENSBTAG00000022575	XLOC_012736	-0.16	5.3	0.016	0.13	TPRA1	transmembrane protein, adipocyte asscociated 1
ENSBTAG00000008272	XLOC_015382	0.4	3.28	0.016	0.13	EBF3	early B-cell factor 3
ENSBTAG00000015276	XLOC_010147	-0.3	4.61	0.016	0.13	SLC26A11	solute carrier family 26 (anion exchanger), member 11
ENSBTAG00000001199	XLOC_017591	0.16	5.21	0.016	0.13	DAP3	death associated protein 3
ENSBTAG00000017677	XLOC_001948	0.64	-0.14	0.016	0.13	SCG3	secretogranin III
ENSBTAG00000045509	XLOC_004369	0.39	1.15	0.016	0.13	FAM217B	family with sequence similarity 217 member B
ENSBTAG00000005272	XLOC_021402	-0.24	3.58	0.016	0.13	DOHH	deoxyhypusine hydroxylase/monooxygenase
ENSBTAG00000016062	XLOC_011893	-0.22	4	0.016	0.13	C21H14orf28	chromosome 21 open reading frame, human C14orf28
ENSBTAG00000006588	XLOC_019617	0.22	5.12	0.016	0.13	CBY1	chibby homolog 1 (Drosophila)
ENSBTAG00000019310	XLOC_014919	-0.17	6.13	0.016	0.13	FOXK1	forkhead box K1
ENSBTAG00000006464	XLOC_019598	-0.24	5.7	0.016	0.13	GGA1	golgi-associated, gamma adaptin ear containing, ARF binding protein 1
ENSBTAG00000016427	XLOC_004413	-0.15	5.16	0.016	0.13	COMMD7	COMM domain containing 7
ENSBTAG00000030434	XLOC_010715	-0.36	6.1	0.016	0.13	FUCA1	fucosidase, alpha-L- 1, tissue
ENSBTAG00000014536	XLOC_001569	0.31	4.67	0.016	0.13	SFXN1	sideroflexin 1
ENSBTAG00000017026	XLOC_011322	0.77	1.39	0.016	0.13	DEPDC1B	DEP domain containing 1B
ENSBTAG00000040298	XLOC_007245	0.64	4.71	0.016	0.13	GSTT1	glutathione S-transferase theta 1
ENSBTAG00000007753	XLOC_004880	0.34	4.13	0.016	0.13	KIFC2	kinesin family member C2
ENSBTAG00000038929	XLOC_004136	-0.36	3.15	0.016	0.13	BCAS4	breast carcinoma amplified sequence 4
ENSBTAG00000031765	XLOC_014791	0.26	4.87	0.016	0.13	CCDC189	coiled-coil domain containing 189
ENSBTAG00000000878	XLOC_004960	-0.17	6.84	0.016	0.13	RB1CC1	RB1 inducible coiled-coil 1
ENSBTAG00000007170	XLOC_008439	-0.59	6.45	0.016	0.13	SLC38A7	solute carrier family 38 member 7
ENSBTAG00000008774	XLOC_012741	0.31	2.69	0.016	0.13	UROC1	urocanate hydratase 1
ENSBTAG00000016713	XLOC_002015	-0.39	4.29	0.016	0.13	TMEM30B	transmembrane protein 30B
XLOC_000558	XLOC_000558	0.76	1.19	0.017	0.13	NA	NA
ENSBTAG00000008721	XLOC_019479	-0.3	5.69	0.017	0.13	MANSC1	MANSC domain containing 1
ENSBTAG00000005057	XLOC_015343	-0.23	5.56	0.017	0.13	FAM204A	family with sequence similarity 204 member A
ENSBTAG00000046857	XLOC_012106	0.55	1.62	0.017	0.13	C14orf80	chromosome 14 open reading frame 80
ENSBTAG00000038322	XLOC_008088	0.52	1.48	0.017	0.13	NA	Uncharacterized protein
ENSBTAG00000012186	XLOC_008116	0.51	1.79	0.017	0.14	DKKL1	dickkopf-like 1
ENSBTAG00000016881	XLOC_012167	0.68	4.35	0.017	0.14	ANPEP	alanyl aminopeptidase, membrane
ENSBTAG00000031866	XLOC_018406	0.52	0.41	0.017	0.14	LOC537848	transmembrane protein 53-like
ENSBTAG00000004300	XLOC_021334	-0.43	3.97	0.017	0.14	LRRC8E	leucine-rich repeat containing 8 family member E
ENSBTAG00000013842	XLOC_019345	0.25	4.37	0.017	0.14	ACTR6	ARP6 actin-related protein 6 homolog (yeast)
ENSBTAG00000021192	XLOC_008082	-0.28	7.59	0.017	0.14	GLTSCR2	glioma tumor suppressor candidate region gene 2
ENSBTAG00000045604	XLOC_001471	-0.69	2.66	0.017	0.14	TTC9	tetratricopeptide repeat domain 9
ENSBTAG00000021273	XLOC_011758	-0.54	5.75	0.017	0.14	SEMA4B	semaphorin 4B
ENSBTAG00000009770	XLOC_010914	0.35	4.33	0.017	0.14	GPD2	glycerol-3-phosphate dehydrogenase 2
ENSBTAG00000016532	XLOC_012906	-0.3	5.63	0.017	0.14	MAPKAPK3	mitogen-activated protein kinase-activated protein kinase 3
ENSBTAG00000017291	XLOC_022070	-0.27	5.34	0.017	0.14	GPR108	G protein-coupled receptor 108
ENSBTAG00000022314	XLOC_024213	-0.22	4.85	0.017	0.14	EMD	emerin
ENSBTAG00000025308	XLOC_002112	-0.52	6.79	0.017	0.14	STON2	stonin 2
ENSBTAG00000012441	XLOC_014144	-0.3	4.12	0.017	0.14	SMAD7	SMAD family member 7
ENSBTAG00000025664	XLOC_001777	2.99	1.21	0.017	0.14	RNASE2	ribonuclease A family member 2
ENSBTAG00000009384	XLOC_006742	-0.33	5.08	0.017	0.14	AGTRAP	angiotensin II receptor associated protein
ENSBTAG00000001654	XLOC_007836	0.44	6.49	0.017	0.14	SNTB2	syntrophin beta 2
ENSBTAG00000038913	XLOC_000068	-0.7	1.36	0.017	0.14	NA	NA
ENSBTAG00000033446	XLOC_004652	-0.31	4.51	0.017	0.14	TATDN1	TatD DNase domain containing 1
ENSBTAG00000043578	XLOC_012070	1	-1.01	0.017	0.14	NA	Iodothyronine deiodinase
ENSBTAG00000017788	XLOC_006330	-0.29	4.23	0.017	0.14	AKT3	v-akt murine thymoma viral oncogene homolog 3
XLOC_016743	XLOC_016743	0.58	1.94	0.017	0.14	NA	NA
[truncated: 14,204 more rows]

## Sheet: Suppl. Table S4 Pthwy D7v.3
Supplementary Table S4
KEGG ID	KEGG Term	p-value	Genes Upregulated at D7	Genes Upregulated at D3
4530	Tight junction	0.00018	MYH7	CLDN15, MYH14, RHOA, ACTG1, MYH2, YBX3, ACTN4, MYL9, RRAS2, CTNNA1, MYL12A, VAPA, F11R, CLDN3 HRAS
4810	Regulation of actin cytoskeleton	0.00057	PIK3R2, IQGAP3	RHOA, TMSB4, ACTG1, RAC1, EZR, ACTN4, MYL9, RRAS2, PPP1CB, PDGFA, MYLK, MYLK2, MYL12A, MAPK3, RAC3, TMSB4Y, GNA13, HRAS
4510	Focal adhesion	0.00067	PIK3R2, LAMB1	ILK, LAMC2, THBS1, RHOA, ACTG1, RAC1, ACTN4, MYL9, PPP1CB, CAPN2, PDGFA, MYLK, MYLK2, MYL12A, MAPK3, ZYX, RAC3, HRAS
4670	Leukocyte transendothelial migration	0.00071	PIK3R2, CXCL12	CLDN15, CTNND1, RHOA, ACTG1, RAC1, EZR, ACTN4, MYL9, CTNNA1, MYL12A, F11R, CLDN3
4520	Adherens junction	0.0013	N/A	CTNND1, RHOA, ACTG1, RAC1, ACTN4, INSR, CTNNA1, MAPK3, SSX2IP, RAC3
4270	Vascular smooth muscle contraction	0.0024	PLA2G3, MYL6B	ITPR2, KCNMB1, RHOA, MYL9, PPP1CB, KCNMA1, MYLK, ACTA2, MYLK2, MAPK3, GNA13
5100	Bacterial invasion of epithelial cells	0.0052	PIK3R2	ILK, ARHGAP10, GAB1, RHOA, ACTG1, RAC1, CLTB, CTNNA1
4360	Axon guidance	0.0072	UNC5C, EPHB3, ROBO1, EPHA4	RHOA, RAC1, PLXNB2, MAPK3, PPP3CC, EFNA1, SEMA6A, RAC3, HRAS
4370	VEGF signaling pathway	0.016	PIK3R2, PLA2G3	RAC1, HSPB1, MAPK3, PPP3CC, RAC3, HRAS
4115	p53 signaling pathway	0.042	CCNE1, GTSE1, CCNB1, PIDD1	STEAP3, FAS, RFWD2
4930	Type II diabetes mellitus	0.044	PIK3R2, SOCS1, ADIPOQ	INSR, MAPK3
4110	Cell cycle	0.046	CDC45, CCNE1, CCNA2, BUB1B, ESPL1, CDC20, CDKN2C, CCNB1, BUB1	CDC26, CDKN1B
MeSH ID	MeSH Term	P-value	Genes Upregulated at D7	Genes Upregulated at D3
D013947	Thymosin	0.00032	N/A	ILK, TMSB4, ACTG1, TMSB4Y
D019925	Cyclin A	0.0007	CCNA2, MYBL2, CCNB1	N/A
D050760	Cyclin-Dependent Kinase Inhibitor p27	0.0032	N/A	RAC1, MAPK3, CDKN1B
D004549	Elastin	0.0035	CCNA2, MYBL2, FBLN5	TMEM43
D000199	Actins	0.0058	MYH7	ILK, MYO1C, RHOA, ACTG1, TAGLN, RAC1, CLTB, WASHC1, HSPB1, MYLK, ACTA2, MAP4, MYL12A, ARRB1
D003839	Deoxyadenosines	0.0083	CCNA2, CCNB1	N/A
D009955	Ornithine Decarboxylase	0.0093	ODC1	SAT1
D051960	GTP-Binding Protein alpha Subunit, Gi2	0.0093	N/A	THBS1 RHOA
D018972	Insulin-Like Growth Factor Binding Protein 3	0.0093	N/A	THBS1 IGFBP2 IGFBP5 INSR
D008894	Milk proteins	0.0015	ALDH1A1, FAN1, LAMB1, OGN, ARSE, POR, LRRC17, C7H8orf4, PCLAF, FAM118B,	CLDN15, EEF2, HBP1, IGFBP2, KRT17, TNS4, PRKCSH, PON2, PPP2R3C, TPT1, CNN1, ACOT9, MYL9, HSPB1, MAF1, UTP14A, EIF2S3, DSTN, SQSTM1, MYL12A, OSER1, CTSV, NFE2L2, CD151, ORMDL2, JAML, RNF114, RSU1, PGM5, DUSP11, BICD2
D020928	Mitogen-Activated Protein Kinases	0.0037	N/A	THBS1, GAB1, EEF2, LIF, HSPB1, MAPK3, HRAS
D037282	Calreticulin	0.0032	N/A	THBS1, RHOA, INSR
D002772	Cholera Toxin	0.001	N/A	ARF2, SAT1
D020743	rhoB GTP-Binding Protein	0.0007	N/A	RHOA, RHOB
D024462	Myosin Type II	0.0032	N/A	RHOA, MYL12A
D051357	Cyclin-Dependent Kinase 2	0.0093	CCNA2, MSTN	N/A

## Sheet: Suppl. Table S5 DEG D14v.7
Supplementary Table S5
ENSEMBL	XLOC	logFC	logCPM	p-value	q-value	SYMBOL	NAME
ENSBTAG00000047944	XLOC_003918	-1.26	-1.07	0.00059	1	GATA5	GATA binding protein 5
ENSBTAG00000047449	XLOC_002889	1.29	1.01	0.0013	1	LOC104968634	antimicrobial peptide NK-lysin-like
ENSBTAG00000031828	XLOC_002889	1.29	1.01	0.0013	1	LOC616323	uncharacterized LOC616323
ENSBTAG00000047816	XLOC_002889	1.29	1.01	0.0013	1	NA	Uncharacterized protein
ENSBTAG00000001774	XLOC_003589	-0.31	5.21	0.0017	1	SPRY2	sprouty RTK signaling antagonist 2
ENSBTAG00000038748	XLOC_005421	2.61	-0.93	0.0018	1	LOC100850059	hemoglobin subunit beta
XLOC_017734	XLOC_017734	0.95	2.52	0.0033	1	NA	NA
ENSBTAG00000000169	XLOC_018265	1.84	1	0.0034	1	ASZ1	ankyrin repeat, SAM and basic leucine zipper domain containing 1
ENSBTAG00000000812	XLOC_010207	0.5	3.48	0.0038	1	CD300A	CD300a molecule
XLOC_019509	XLOC_019509	0.5	2.85	0.0042	1	NA	NA
ENSBTAG00000015582	XLOC_019392	1.31	6.23	0.0049	1	HMOX1	heme oxygenase 1
ENSBTAG00000017490	XLOC_000312	0.35	5.39	0.005	1	PLD1	phospholipase D1, phosphatidylcholine-specific
ENSBTAG00000015094	XLOC_023857	1.12	2.91	0.0052	1	VNN1	vanin 1
ENSBTAG00000025250	XLOC_008953	0.95	1.64	0.0076	1	CCL3	chemokine (C-C motif) ligand 3
ENSBTAG00000020661	XLOC_023286	0.61	6.81	0.0077	1	ABCA1	ATP binding cassette subfamily A member 1
ENSBTAG00000043297	XLOC_011119	-0.68	-1.08	0.0079	1	SNORD20	Small nucleolar RNA SNORD20
XLOC_009598	XLOC_009598	1.57	-1.22	0.0083	1	NA	NA
ENSBTAG00000021182	XLOC_018275	0.27	5.01	0.0083	1	DOCK4	dedicator of cytokinesis 4
XLOC_010600	XLOC_010600	0.9	-0.49	0.009	1	NA	NA
ENSBTAG00000007344	XLOC_024672	1.22	-0.44	0.0091	1	FRMD7	FERM domain containing 7
ENSBTAG00000013017	XLOC_017076	0.28	4.77	0.0094	1	GNAT2	guanine nucleotide binding protein (G protein), alpha transducing activity polypeptide 2
ENSBTAG00000014857	XLOC_017136	0.45	4.42	0.0098	1	LOC513659	guanylate-binding protein 6
ENSBTAG00000025258	XLOC_009599	1.25	1.94	0.01	1	LOC515676	keratin-associated protein 10-6
ENSBTAG00000031802	XLOC_000305	1.9	0.32	0.011	1	SPATA16	spermatogenesis associated 16
ENSBTAG00000013749	XLOC_002288	0.39	4.4	0.011	1	RHOQ	ras homolog family member Q
ENSBTAG00000012544	XLOC_023878	0.27	6.81	0.011	1	IFNGR1	interferon gamma receptor 1
ENSBTAG00000010909	XLOC_006547	0.38	4.23	0.011	1	SLC30A1	solute carrier family 30 (zinc transporter), member 1
ENSBTAG00000007931	XLOC_001424	0.36	3.76	0.011	1	SLC38A6	solute carrier family 38 member 6
ENSBTAG00000013611	XLOC_007027	-0.23	2.88	0.012	1	SCLT1	sodium channel and clathrin linker 1
ENSBTAG00000042484	XLOC_016632	-0.36	0.95	0.012	1	SNORD22	Small nucleolar RNA SNORD22
ENSBTAG00000020257	XLOC_016130	0.95	-1.55	0.012	1	PTPN5	protein tyrosine phosphatase, non-receptor type 5
ENSBTAG00000037537	XLOC_008154	1.33	0.29	0.012	1	NA	Uncharacterized protein
XLOC_021776	XLOC_021776	1.01	1.33	0.012	1	NA	NA
ENSBTAG00000008805	XLOC_001907	0.18	5.42	0.012	1	USP3	ubiquitin specific peptidase 3
ENSBTAG00000008223	XLOC_002771	0.47	3.21	0.013	1	NLRC4	NLR family, CARD domain containing 4
ENSBTAG00000002101	XLOC_014721	0.27	5.04	0.013	1	GDE1	glycerophosphodiester phosphodiesterase 1
XLOC_001357	XLOC_001357	1.61	-0.01	0.013	1	NA	NA
ENSBTAG00000021636	XLOC_010309	0.34	4.11	0.013	1	GPR155	G protein-coupled receptor 155
ENSBTAG00000047839	XLOC_024613	0.45	0.44	0.013	1	LOC101908107	uncharacterized LOC101908107
ENSBTAG00000018646	XLOC_022747	0.29	6.55	0.013	1	ATP6V1B2	ATPase, H+ transporting, lysosomal 56/58kDa, V1 subunit B2
ENSBTAG00000007901	XLOC_022067	1.11	0.85	0.013	1	ADGRE1	adhesion G protein-coupled receptor E1
ENSBTAG00000009904	XLOC_019355	1.32	0.71	0.013	1	SPIC	Spi-C transcription factor (Spi-1/PU.1 related)
ENSBTAG00000008259	XLOC_003342	0.73	3.84	0.014	1	LOC504806	cis-aconitate decarboxylase
ENSBTAG00000023530	XLOC_004830	-0.83	-1.39	0.014	1	NA	NA
XLOC_015129	XLOC_015129	0.52	0.06	0.015	1	NA	NA
ENSBTAG00000032260	XLOC_014731	0.18	4.83	0.015	1	DCUN1D3	defective in cullin neddylation 1 domain containing 3
ENSBTAG00000009265	XLOC_006575	0.43	2.95	0.015	1	NR5A2	nuclear receptor subfamily 5 group A member 2
ENSBTAG00000004842	XLOC_007768	0.17	5.2	0.015	1	RSPRY1	ring finger and SPRY domain containing 1
ENSBTAG00000002885	XLOC_015459	0.49	5.86	0.015	1	MSR1	macrophage scavenger receptor 1
ENSBTAG00000014265	XLOC_019656	-0.34	7.32	0.015	1	SREBF2	sterol regulatory element binding transcription factor 2
ENSBTAG00000000604	XLOC_018201	1.39	5.6	0.016	1	GPNMB	glycoprotein (transmembrane) nmb
ENSBTAG00000003326	XLOC_011504	0.66	5.28	0.016	1	NAIP	NLR family, apoptosis inhibitory protein
ENSBTAG00000020554	XLOC_013598	0.43	4.75	0.016	1	AIF1	allograft inflammatory factor 1
ENSBTAG00000016747	XLOC_005549	-0.2	5.5	0.016	1	NAT10	N-acetyltransferase 10 (GCN5-related)
ENSBTAG00000010458	XLOC_016818	0.76	2.56	0.016	1	LOC613822	SLAM family member 9
ENSBTAG00000006785	XLOC_009330	0.32	5.38	0.016	1	ARF2	ADP-ribosylation factor 2
ENSBTAG00000019953	XLOC_025082	0.39	7.23	0.016	1	CYBB	cytochrome b-245, beta polypeptide
ENSBTAG00000002478	XLOC_006459	0.69	0.67	0.017	1	AGMAT	agmatinase
ENSBTAG00000003629	XLOC_009053	0.53	3.19	0.017	1	ASPA	aspartoacylase
ENSBTAG00000012185	XLOC_020192	0.88	1.03	0.017	1	CLEC4E	C-type lectin domain family 4 member E
ENSBTAG00000008764	XLOC_002754	-0.24	4.34	0.018	1	SMYD5	SMYD family member 5
ENSBTAG00000015224	XLOC_021709	-0.21	5.62	0.018	1	TCOF1	Treacher Collins-Franceschetti syndrome 1
ENSBTAG00000019741	XLOC_020190	0.48	4.94	0.018	1	C3AR1	complement component 3a receptor 1
ENSBTAG00000000347	XLOC_005482	0.33	4.92	0.018	1	RHOG	ras homolog family member G
XLOC_020074	XLOC_020074	0.44	3.77	0.019	1	NA	NA
ENSBTAG00000026323	XLOC_019232	1.15	-0.69	0.019	1	LYSB	intestinal lysozyme
ENSBTAG00000022971	XLOC_019232	1.15	-0.69	0.019	1	NA	Lysozyme
ENSBTAG00000000198	XLOC_019232	1.15	-0.69	0.019	1	LOC781146	lysozyme
ENSBTAG00000020564	XLOC_019232	1.15	-0.69	0.019	1	LOC617219	lysozyme C, tracheal isozyme
ENSBTAG00000009658	XLOC_002395	0.59	3.34	0.019	1	PLEK	pleckstrin
ENSBTAG00000025126	XLOC_009067	0.43	2.07	0.019	1	LOC788205	uncharacterized LOC788205
ENSBTAG00000000095	XLOC_023027	0.5	3.71	0.019	1	CD274	CD274 molecule
ENSBTAG00000038913	XLOC_000068	0.68	1.36	0.02	1	NA	NA
ENSBTAG00000008613	XLOC_005543	0.23	4.93	0.02	1	TCP11L1	t-complex 11, testis-specific-like 1
ENSBTAG00000021809	XLOC_005543	0.23	4.93	0.02	1	DEPDC7	DEP domain containing 7
ENSBTAG00000026376	XLOC_014312	0.3	3.4	0.02	1	SNN	stannin
ENSBTAG00000004757	XLOC_007989	-0.43	7.08	0.021	1	LTBP4	latent transforming growth factor beta binding protein 4
XLOC_008198	XLOC_008198	-1.1	-1.36	0.021	1	NA	NA
ENSBTAG00000016166	XLOC_019129	1.04	-0.93	0.021	1	NA	Uncharacterized protein
ENSBTAG00000004966	XLOC_006754	0.16	7.35	0.022	1	KIF1B	kinesin family member 1B
[truncated: 16,122 more rows]

## Sheet: Suppl. Table S6 DEG D25v.14
Supplementary Table S6
ENSEMBL	XLOC	logFC	logCPM	p-value	q-value	SYMBOL	NAME
[truncated: 16,202 more rows]

## Sheet: Suppl. Table S7_miRNAs HT vs CL
Supplementary Table S7
[truncated: 1,160 more rows]

[truncated: 1 more sheets: Suppl. Table S8_DEG HT vs. CL]
